# Supplementary material for: Modelling of performance prediction by analysis of elite swimmers’ anthropometry, peak performance age and age-related performance progression
Source: PLoS One. 2025 Sep 17;20(9):e0332306. doi: 10.1371/journal.pone.0332306 (PMC12443251; doi:10.1371/journal.pone.0332306)
Supplement: S2 Table — (XLSX) [file pone.0332306.s002.xlsx]

## Sheet: ALL
Men	Height	Weight	Age	Record
1	1.95	88kg		50m F	100m F	50m Back	50m B	100m B
			18	22.92	50.31	26.94	24.82
			19	22.32	48.82		23.88
			20	21.84	48.51
			21	21.3	47.67			53.13
			22	20.91	46.91		23.42
			23	21.55	48.48		23.03	54.31
			24	21.52	48.01		22.98	53.83
			25	21.54	47.92			54.75
			26	21.32			22.86
			27	22.15	49.28		23.52
			28	22.05	49.82		23.21	54.31
			29	21.91	48.97
			30	21.77	49.36		23.98
2	1.88	86kg		50m F	100m F	200m F	50m Back	100m Back	50m B	100m B
			18						25.28
			19	23.17	50.43
			20	23.23	51.33
			21	23.13	51.6				24.68	56.09
			22	22.47	49.27				24.14	53.72
			23	22.24	49.08				23.98	53.35
			24	22.21	49.06				24.14	53.31
			25	21.99	48.97	111.44	27.97	62.97	23.82	53.27
			26	22.31	49.52				23.95	53.65
			27	21.53	48.52					51.5
			28	20.94	47.15				22.84
			29	21.36	49.34				23.3	53.51
			30	21.78	49.34				23.38	53.43
			31	21.8	49.09				23.3	53.54
			32	21.62					22.93
			34	22.37	50.24				23.78
			35	22.09	50.79				23.54
			36	22.95
3	1.91	91kg		50m F	100m F	200m F	100m Back	50m Breast	100m Breast	50m B	100m B	200m B	200m Medley
			15	23.5	52.53	116.59	63.13		67.65				126.4
			16	23.53	51.4	112.21	60.37		72.12		55.2
			17	22.22	48.97	108.64			69.7		53.31	139.63	125.83
			18	22.35	49.93	115.74				24.49	55.54
			19	21.53	48.78	109.42	62.26			23.86	52.96		124.6
			20	21.76	47.91	109.93					52.22
			21	21.15	47.17	107.45				22.76	49.86
			22	21.67	48.13	107.89		27.89		22.97	50.5
			23	21.04	46.96	107.31		27.99	62.43	22.35	49.5	118.45	119.97
			24	21.51	48.68	107.55					50.92
			25	21.04	47.02	106.63	56.69				49.45		120.13
			26	21.29	47.67	109.12		28.22		22.57	50.01
4	1.85	94kg		50m F	100m F	50m Back	50m B	100m B
			17	23.4	54.84		24.39	57.64
			18	22.65	50.5		23.98	55.24
			19	22.01	49.48		23.1	54.88
			20	21.76	48.88	26.7	22.93	55.08
			21	21.88	48.7		23.24
			22	21.54	48.52		23.26
			23	21.32	50.34		22.75
			24	21.11	50.03		22.78
			25	21.48	49.98		23.01
			26	22.04
			27	21.42			23.63
			28	21.32	51.24		22.76
5	1.99	99kg		50m F	100m F	200m F	400m F	800m F	50m Back	100m Back	200m Back	50m Breast	100m Breast	200m Breast	50m B	100m B	200m B	200m Medley	400m Medley
			12		63.52		303.04			70.95								157.68
			13						33.16	70.2					30.39			154.78
			15	26.53		134.46	278.79		30.39	65.25	145.41				29.99
			16	25.21	57.31	129.8			28.87	61.57	137.88					63.63		141.74	309.33
			17	23.92	53.58	118.72	257.83		26.8	57.88	130.56	31.05	69.22	151.4	26.82	60.94	147.3	136.24
			18	23.35	52.68		257.02		26.42	56.5	129.26	30.63			26.25			134.28
			19	23.24	51.64	116.07	247.72	561.73	25.69	55.35	128.07	29.09	70.71	164.41	23.96	53.27	124.26	126.08
			20	22.83	50.73	121			26.29	56.42	133.87	28.47	67.31		24.11	56.96		127.13
			21	22.3	49.4	115.56						29.21			23.31	53.94
			22	21.34	49.24				25.39			28.72			23.72
			23	21.37	48.41	111.34			24.95			28.64			23.14
			24	21.32	47.98							27.66			23
			25	21.19	47.98				24.77	58.16		27.91			22.84
			26	21.32	48				24.92						23.44
			29	21.72
			30	21.56	48.67										23.56
			31	21.53	48.58										23.41
			32	21.95								28.08			23.23
6	1.88	85kg		50m F	100m F	50m B
			19	23.03
			22	22.42	49.38
			23	22.56	49.26
			24	22.93	49.19
			25	22.39	49.31	24.85
			26	22.82	50.24
			27	22.19	49.3	24.77
			28	22.45	49.43
			29	21.62	48.68
			30	21.19
			31	22.09
			32	22.35
7	1.96	93kg		50m F	100m F	200m F	50m Back	100m Back	200m Back	50m Breast	100m Breast	50m B	200m Medley	400m Medley
			16			116.72		60.67	126.64				126.72	273.16
			17		52.9								124.68	269.52
			18			110.72							121.35	270.22
			20			109.51							119.86
			21	22.75	49.53	109.48	26.39	57.62		29.48			118.8
			22			114.3
			23	22.59	50.41	114.95	27.15					27.02
			24	22.36	49.51			57.22
			25	21.77	48.83			59.68
			26	21.2	48.82
			27	22.33	50.16		26.31
			28	22.02	50.72		26.49			29.17		24.94
			29	21.77	49.9		25.8	55.22
			30	21.51	50.13					28.22		25.08
			31	22.22			25.39			29.53		25.55
			32	22.17	59.19		25.7			27.57	65.56
			33	22.3						28.01
8	2.02	92		50m F	100m F	200m F	400m F	800m F	1500m F	50m Back	100m Back	200m Back	50m Breast	50m B	100m B	200m B	200m Medley
			17		52.43									24.9	56.17
			18		50.37	112.69								24.74	54.19
			19	23.31	49.83	108.57	235.57	507.55	946.23	27.93				24.36	54.29	125.18
			20	23.24	49.19	108.15	236.11	499.51	936.52	29.23				24.92	54.93	129.96
			21	22.93	49.18	108.1	237.87	497.4	951.4	28		137.39	32.09	24.77	52.76	122.2
			22	22.8	49.7	108.1	232.02			27.92			31.19	24.55	53.21	125.87	130.88
			23	21.38	47.76	106.54	228.99							23.82	54.74
			24	21.25	47.76	108.84				26.61	62.07		29.78	22.94
			25	22	48.59	109.64	238	495.58	941.65				31.94	24.35
			26	22.68	49.49	112.4	248.19	499.61	938.7					23.95	53.38
			27	21.93	48.13	106.7	235.61	488.02	936.92	27.96			31.12	23.51	54.24
			28	22.05	49.14	113.14	241.7	501.82	946.32					24.55			135.92
			35	23.4										24.98	59.41
9	1.8	85kg		50m F	100m F	200m F	50m Back	100m Back	200m Back	50m Breast	100m Breast	50m B	200m Medley
			15	24.74	55.4			60.14	131.3
			17	22.86	50.63	117.63		56.18
			18	22.13	49.06			55.46					132.84
			19	22.37	49.07		25.62	55.16		29.01
			20	22.06	48.55		24.86	53.93		28.52		23.98
			21	21.47	47.62		24.8	53.7		27.34	65.69
			22	21.55	48.25		24.52	54.68		27.78
			23	21.56	47.98		24.73	53.85		27.37	63.78	23.43
			24	21.69	48.09
			25	21.44	48.28					28.85
			26	21.44	47.75		24.29	55.07				23.38
			27	21.27	47.88		24.4					24.35
			28	21.7	48.32
			29	21.41	48
			30	21.96
10	1.87	84kg		50m F	100m F	50m B
			18	23.86	53.53	26.64
			20	21.91	49.15
			21	21.93	50.16
			22	21.76	49.06
			23	21.61	49.09
			24	21.92	50.8
			25	21.44	49.47
			26	21.55	50.33
			27	21.71	49.7
			28	21.27	48.75
			29	21.64	48.58	25.02
			30	21.31
			31	21.77
			32	21.57	49.47
			33	21.49
11	1.89	78kg		50m F	100m F	50m B
			19	23.03	50.06	25.1
			20	22.86	50.05	24.91
			21	22	48.97	24.54
			22	22.05	48.47
			23	21.28	47.05
			24	21.94	48.24
			25	22.09	48.52
			26	22.4	48.89
			27	21.88	48.53
			29	21.9		24.16
12	1.96	81kg		50m F	100m F	50m Back	100m Back	50m Breast	50m B	100m B
			16		51.8					56.32
			17	22.68	49.67
			18	23.05	49.79				24.47
			19	23.13	49.3
			20	23.65	50.76
			21	21.94	49.07					52.46
			22	21.89	48.88				23.71	53.81
			23	22.14	50.32			30.71	23.62
			24	22.26	49.57				23.74	53.05
			25	21.85	48.94				23.72
			26	21.29	48.18				23.03
			27	22.46		28	61.29		24.26	56.94
			28	23.12	52.52				24.6
			29	22.51	52.98				23.84	53.58
13	1.78	75kg		50m F	100m F	200m F	400m F	50m Back	100m Back	50m Breast	100m Breast	200m Breast	50m B	100m B	200m Medley	400m Medley
			13	29.63			301.59	27.36		37.21	84.2	181.79			160.25
			14	29.66	59.54	131.44				35.56	76.65	108.05			146.68	311.52
			15	25.05	56.94	126.03	262.67		66.86		72.32	162.29			134.14	294.54
			16	23.95	53.06	120.55	255.76			31.73	70.97			57.62	132.7	279.85
			17	23.31	51.56	117.13				30.24	68.64		24.77	56.91	129.2
			18	22.96	51.84					30.22	67.62		24.38	56.78	128.36
			19	22.48	53					29.76			24.08
			20	22.12	50.27					29.5			23.67	54.89
			21	21.37	49.41	119.69		26.6		29.06			23.37	55.11
			22	21.53	49.16					29.07			23.99	58.85
			23	22.26	50.85								24.44
			24	22.43	52.28								24.9
14	1.98	100kg		50m F	100m F	200m F	100m Back	50m Breast	50m B	100m B
			16	23.97	52.63	118.82			26.3	58.89
			17	23.43	50.99	113.28	65.68	74.59		55.09
			18	23.74	50.51	116.66				55.21
			19	22.83	50.12					56.14
			20	22.03	48.46					54.29
			21	21.46	48	113.06
			22	21.55	48.15				24.22
			23	21.84	48.05				24.38
			24	21.68	47.52
			25	21.47	47.84
			26	21.68	48.05				24.25
			27	21.37	48.31
			28	21.47	47.72
			29	21.83	47.85
			30	21.85	48.25
			31	21.87	48.17
			32	21.88	48.62
			33	21.73	48.37
15	1.91	73kg		50m F	100m F	100m Back	50m Breast
			18	23.7
			19	21.98	48.89
			20	22.05	48.33
			21	22.28
			22	22.47
			24	23.63
			31	21.6	49.46
			32	21.42	48.49
			33	21.55	48.71
			34	21.98	49.91	58.27	29.77
			35	21.4	48.54
			36	22.05	49.76
			38	22.68
			39	22.9
			40	22.64	51.21
16	1.96	95kg		50m F	100m F	50m B	100m B
			20	23.05
			21	22.17	50.98
			22	21.84	49.17
			23	21.82	49.59
			24	21.59	48.35
			25	21.4	48.31	24.52
			26	21.97	49.51	23.5	55.34
			27	22.24	49.64	24.19	66.76
			28	21.54	48.46	24.18	54.77
			29	21.88	50.07	23.86
			30	21.83	49.45	23.93	56.08
			31	21.87	49.48	24.21	54.93
			32	21.75	49.96
			33	21.89	49.16	23.26
			34	22.78	60.47
17	1.96	93kg		50m F	100m F	200m F	50m Back	100m Back	200m Back	50m Breast	100m Breast	200m Breast	50m B	100m B	200m B	200m Medley	400m Medley
			10	30.54	68.39		36	78.73						81.14		176.78
			14	23.38	52			58.18	127.56		65.59		25.39	54.98		125.13
			15	22.82	51.24	116.71	26.27	55.73	123.69	29.25	63.49		24.36	53.46	123.54	123.53	280.45
			16	22.34	50.21		25.13	54.74		28.02	60.48	136.76	23.66	52.57		119.86	279.63
			17	22.22	50.09		25.53	55.27	125.44	27.82	59.82	133.9		53.18		119.44
			18	21.75	49.97	117.34	24.63	57.05	125.77	27.39	60.33	139.41	23.22	53.32		119.12	266.24
			19	21.46	49.87		24.49	53.55		26.84	59.38	136.6	22.93	51.53		120.61
			20	21.62			24.39	53.4		26.88	59.52		22.8	51.18		117.49
			21	21.89			24.92				59.14		23.18	51.33		116.83
			22	21.48				53.59			58.14	131.32		50.8		115.26
			23	21.41	50.05		24.64	53.97		26.52	58.51	134.98	22.79	50.88		119.11
18	1.85	78kg		50m F	100m F	200m F	400m F	800m F	1500m F	50m Back	100m Back	50m Breast	50m B	100m B	200m B	200m Medley
			15				273.27							64.59	141.77
			17	24.34	54.41		259							61.03
			18	23.34	52.15
			19	23.12	53.99	118.82
			20	23.38	51.31								25.56	57.11		138.01
			21	22.91	51.51								25.31	56.64		133.27
			22	22.81	50.38	121.09							24.89	55.49	128.34	133.8
			23	21.84	50.04								24.05	54.2
			24	21.42	51.2								23.97	55.48
			25	22.12	49.69								24.36	54.68
			26	21.97	49.94								24.53	54.58
			27	22.01	49.65								24.49	54.46
			28	22.01	49.35					29.4			24.75	54.28		137.85
			29	22.23	49.68					27.91			24.27	54.88
			30	21.89	49.29	115.45	258.94	550.81	1033.18	27.55	60.58	30.15	23.95	53.87		135.48
			31	22.07	49.89		269.39	554.15	1052.53				24.06	54.11
			32	22.05	51.27								24.13	54.53
			33	22.42	50.24	120.87				28.08		30.4	23.91	54.88
			34	22.29	50.14	118.67							23.8	53.85
			35	23.29									25.24
			36	22.84									24.4
19	1.98	87kg		50m F	100m F	1500m F	50m B	100m B	200m Medley	400m Medley
			13	27.29	61.76				149.25
			14	28.44	65.09
			15	26.49		1096.95
			16	24.84					136.77	297.8
			17	24.65	54.07			60.02	136.11	297.44
			18	22.69	51.76		26
			19	22.22	49.56		25.49
			20	22.19	49.99		24.08
			21	21.96	49.49		24.04
			22	21.87	48.85		23.96
			23	21.89	48.68		24.02
			24	21.69	48.88		23.74
			25	21.44	49.12		23.19
			26	21.45	48.8		23.29	55.17
			27	21.86	49.53		24.21
			28	21.6	49.05		23.61
			29	21.75			23.61
20	1.85	75kg		50m F	100m F	200m F	400m F	100m Back	200m Back	50m B	100m B
			17	22.69	49.19	108.05	237.87	57.01	125.07		55.67
			18	22.26	48.58	107.79	240.84	55.74			54.06
			19	22.47	47.88	106.03				23.94
			20	21.94	47.65	105.46		54.92		23.91	54.38
			21	22.31	47.94	106.09	240.18
			22	21.44	47.04	105.63	233.74			23.57	53.84
			23	21.55	47.91	107.6	236.73				55.51
			24	21.87	48.44	108.67
			25	21.88	48.29	109.37
			26	22.23	49.17			57.09
			27	22.07	48.49	114.26
21	1.9	80kg		50m F	100m F	200m F	400m F	50m Back	100m Back	200m Back	50m B	100m B	200m Medley	400m Medley
			14	25.57	56.74			29.37	62.9			63.38	136.96
			15	23.03	49.82	110.14	238.1	27.13	57.61	128.43		58.18	127.61	268.86
			16	22.74	49.7	109.7					24.38
			17	22.22	47.3	104.68							122.17
			18	22.16	46.86	102.97	227.99
22	1.95	88kg		50m F	100m F	50m Back	50m B	100m B
			18	22.92	50.31	26.94	24.82
			19	22.32	48.82		23.88
			20	21.84	48.51
			21	21.3	47.67			53.13
			22	20.91	46.91		23.42
			23	21.55	48.48		23.03	54.31
			24	21.52	48.01		22.98	53.83
			25	21.54	47.92			54.75
			26	21.32			22.86
			27	22.15	49.28		23.52
			28	22.05	49.82		23.21	54.31
			29	21.91	48.97
			30	21.77	49.36		23.98
23	1.96	95kg		50m F	100m F	200m F	50m Back	100m Back	50m Breast	100m Breast	50m B	100m B	200m Medley	400m Medley
			20	22.82	50.69	114.81		58.56
			21	22.64	50.43	114.67	27.61
			22	22.69	49.94	113.2		63	29.54
			23	22.32	49.22	110.95	27.22		29.34	68.43
			24	21.76	48.12	111.74	27.28				26.94
			25	21.49	47.2		27.33							479.4
			26	21.23	46.94	111.1						58.58	126.46
			27	21.99	48.32	111.71	27.4
			28	21.92	48.37	109.9				64.91
			29	22.15	48.61	111.62
			30	24.42
24	1.91	91kg		50m F	100m F	200m F	100m Back	50m Breast	100m Breast	50m B	100m B	200m B	200m Medley
			15	23.5	52.53	116.59	63.13		67.65				126.4
			16	23.53	51.4	112.21	60.37		72.12		55.2
			17	22.22	48.97	108.64			69.7		53.31	139.63	125.83
			18	22.35	49.93	115.74				24.49	55.54
			19	21.53	48.78	109.42	62.26			23.86	52.96		124.6
			20	21.76	47.91	109.93					52.22
			21	21.15	47.17	107.45				22.76	49.86
			22	21.67	48.13	107.89		27.89		22.97	50.5
			23	21.04	46.96	107.31		27.99	62.43	22.35	49.5	118.45	119.97
			24	21.51	48.68	107.55					50.92
			25	21.04	47.02	106.63	56.69				49.45		120.13
			26	21.29	47.67	109.12		28.22		22.57	50.01
25	1.85	75kg		50m F	100m F	200m F	400m F	100m Back	200m Back	50m B	100m B
			17	22.69	49.19	108.05	237.87	57.01	125.07		55.67
			18	22.26	48.58	107.79	240.84	55.74			54.06
			19	22.47	47.88	106.03				23.94
			20	21.94	47.65	105.46		54.92		23.91	54.38
			21	22.31	47.94	106.09	240.18
			22	21.44	47.04	105.63	233.74			23.57	53.84
			23	21.55	47.91	107.6	236.73				55.51
			24	21.87	48.44	108.67
			25	21.88	48.29	109.37
			26	22.23	49.17			57.09
			27	22.07	48.49	114.26
26	1.89	78kg		50m F	100m F	50m B
			19	23.03	50.06	25.1
			20	22.86	50.05	24.91
			21	22	48.97	24.54
			22	22.05	48.47
			23	21.28	47.05
			24	21.94	48.24
			25	22.09	48.52
			26	22.4	48.89
			27	21.88	48.53
			29	21.9		24.16
27	1.94	93kg		50m F	100m F	200m F	400m F	50m Back	100m Back	50m B	100m B	200m B	200m Medley
			15	23.18	50.86	113.48		27.55	58.19	25.24	54.79
			16	22.68	49.68	112.5				24.03	54.97
			17	22.19	48.47	109.04				24.36	53.14	124.74
			18	22.15	47.58	107.23	241.71
			19	22.23	48.2	106.87							133.9
			20		48	105.56
			21	22.07	47.08	106.21					52.07
			23	22.3	47.08	105.48
			24		47.36					23.21	51.67
28	1.98	94kg		50m F	100m F	200m F	50m B
			19	22.75	48.94
			20	22.52	47.49	109.09
			21	21.74	47.1	109.4
			22	21.52	47.53	109.32	25.66
			23	21.77	47.73	107.69
			24	23.2
			25	22.12	48.49
			26	21.98	48.68	111.32
			27	22.05	48.79
29	1.96	86kg		50m F	100m F	200m F	50m Back	100m Back	200m Back	50m Breast	50m B	200m Medley	400m Medley
			14	24.3	53.8	118	27.73	59.08	129.77			130.07	291.1
			15	23.54	52.04	116.69	26.81	57.13	125.2			126.28
			16	22.91	50.28	111.73	24.94	53.65	118.09			122.9
			17	22.56	49.54	110.47	25.08	53.35	115.14			120.27
			18	22.61	48.04	108.99	24	52.53	115.83	29.22	24.19	120.69
			19	22.31	48.52	109.48	24.35	53.03	116.07
			21	21.82	47.11		23.8	52
			22	21.69	47.97		23.93	52.58
30	1.88	86kg		50m F	100m F	200m F	50m Back	100m Back	50m B	100m B
			18						25.28
			19	23.17	50.43
			20	23.23	51.33
			21	23.13	51.6				24.68	56.09
			22	22.47	49.27				24.14	53.72
			23	22.24	49.08				23.98	53.35
			24	22.21	49.06				24.14	53.31
			25	21.99	48.97	111.44	27.97	62.97	23.82	53.27
			26	22.31	49.52				23.95	53.65
			27	21.53	48.52					51.5
			28	20.94	47.15				22.84
			29	21.36	49.34				23.3	53.51
			30	21.78	49.34				23.38	53.43
			31	21.8	49.09				23.3	53.54
			32	21.62					22.93
			34	22.37	50.24				23.78
			35	22.09	50.79				23.54
			36	22.95
31	1.93	86kg		50m F	100m F	200m F	400m F	100m Back	50m B	100m B
			18	24.97	53.27	114.4				63.9
			19	23.98	49.7	110.82		63.89	26.82	59.25
			20	23.11	49.54	109.02	258.14		26.87	63.25
			21	23.61	49.19	107.74
			22	22.55	48.92	106.85
			23	22.19	48.59	107.41			26.47
			24	22.23	48.43	108.21
			25	22.44	47.56	106.4
			26	21.73	47.27	107.52
			27	21.89	47.98	108.25
			28	22.34	47.95
			29	22.12	47.8
			37	21.97	49.46
			38	21.82	47.99
32	1.91	77kg		50m F	100m F	200m F	400m F	800m F	100m Back	200m Back	100m B	200m Medley
			20		48.96	107.93	235.89	502.88
			21	23.65	49.04	106.57	237.65			138.71
			22	22.6	47.33	104.95	249.73		60.14	131.67	55.24	140.15
			23	23.23	49.01	107.78	243.57
			24	22.93	49.67	108.01	247.16
			25	23.38	49.22	108.61
33	1.93	85kg		50m F	100m F	50m Breast	50m B
			19	22.49	50.06		26.42
			20	22.31	49.65
			21	22.49	50.21
			22	22.75	50.91
			23	22.08	49.75	28.66
			24	22.44	49.41
			25	22.22	48.71
			26	21.93	47.91
			27	21.71	47.83
			28	21.45	47.37
			29	21.69	48.82		25.14
			30	22.01	48.91
			31	22.04	48.99
			32	23.23		29.62
			33	22.95	51.95		24.97
34	1.85	88kg		50m F	100m F	200m F	50m Back	100m Back	100m Breast	50m B	100m B	200m Medley
			19	23.6	51.25	112.83			67.67
			20	22.59	49.17	111.86				25.73
			21	22.37	48.26						56.45
			22	22.16	48.36	113.44				23.68	53.79	129.74
			23	22.27	48.65	110.87	24.59	57.29		23.7	53.69	128.81
			24	21.87	47.39		24.99	27.48		23.85	52.15
			25	22.29	48.99						53.08
			26	22.1	48.07	107.57					53.98
			27	21.85	48.18	107.99					52.44
35	1.86	80kg		50m F	100m F	200m F	400m F	100m Back	50m B	100m B	200m Medley
			19	23.51	51.33	113.55
			20	22.8	49.74	112.57
			21	22.85	49.55	112.36			24.94
			22	22.88	48.36				24.43	54.86	125.87
			23	22.13	47.43	109.85			24.38	55.1
			24	22.52	48.33	111.13
			25	22.29	47.85	108.84			24.05
			26	22.34	47.78	107.92	251.07	58.75	24.78		126.81
36	2.02	99kg		50m F	100m F	200m F	400m F	1500m F	50m Back	100m Back	200m Back	100m Breast	50m B	100m B	200m Medley	400m Medley
			13									89.67
			14	27.6	60.34		281.23			64.9	141.02
			15	25.19	53.93		272.59	1017.58		60.42	132.73			62.31	141.65	300.18
			16	24.22	53.56		252.67		28.38		134.22			60.15
			17	22.92	49.29	108.77			27.06	58.49	129.9		25.55	56.88	130.55
			18	22.35	48.91	109.86			26.04	56.25			25.24	54.66
			19	22.45	48.71	115.21				55.28	128.04		24.7	55.33	127.58
			20	21.94	47.92	110.41				56.58	130.24		24.96	55.43
			21	22.18	48.22	109.93			26.36	59.29			24.48	55.46
			22	21.93	48.15	115.5							24.82
			23	21.86	47.45									54.36
			24	22.2	47.6				26.56					54.51
37	1.9	83kg		100m F	200m F	400m F	800m F	1500m F	50m Back	100m Back	200m Back	100m Breast	50m B	100m B	200m B	200m Medley
			8	88.4					44.9
			11	72.23						81.5		102.97		78.94		174.47
			12	64.88	138.85	297.68			34.05	73.65	152.7		31.92	69.75
			13	60.81	129.36	275.4	564.13	1063.89	33.25	68.77	142.73		31.29	65.85
			14	57.25	121.52	257.87	542.51	1019.83	30.36	64.47	134.58		30.14	61.32	133.56	148.34
			15	50.94	112.17	239.09			26.47	58.46	122.43		25.35	54.1	122.91
			16	51.35	111.86	236.85				57.3	126.34		24.3	52.84	116.77
			17	49.08	108.41	233.85			25.93	56.38			23.72	50.62	113.79
			18	49.49	107.19	228.08			25.23	54.67	119.75		23.82	51.5	112.71
			19	49.23	106.9	228.98			25.77	55.6			23.97	50.95	110.73
			20	48.77	106.68	236.68			25.71				23.48	51.07	114.98
			21	48	105.74	228.92							23.5	49.68	111.1
			22	47.47	106.26	240.82	485.33						23.56	50.14	110.24
38	1.93	90kg		50m F	100m F	200m F	400m F	800m F	1500m F	100m Back	200m Back	100m Breast	200m Breast	50m B	100m B	200m B	200m Medley	400m Medley
			14															274.73
			15				238.8								55.78	116.5	126.5
			16													114.58
			17			108.9										114.86	118.68	251.09
			18		49.19	105.99	226.73				116.1				51.1	113.93	115.94	249.09
			19		49.05	105.32				55.49	115.3			24.37	51.15	114.04	116.71	248.26
			20		48.93	105.2	227.79			54.92	119.94				51.34		116.68	252.71
			21		48.83	105.63	233.61		942.48	54.3	116.81		139.84		51.51	113.8	115.84	250.16
			22		48.42	103.86	227.13	501.62	936.18	53.01	114.65	63.88	135.06		50.77	112.09	114.98	246.22
			23		47.51	102.96				53.7	115.84	62.57			50.58	112.03	114.23	243.84
			24	23.24	47.78	103.22				53.79					49.82	111.51
			25	23.43	48.13	105.61	228.05			53.92	116.98				50.65	114.11	115.94	255.38
			26		48.08	104.79				53.71	117.05				50.71	113.34	114.16
			27		48.49	105.69				54.09	121.79	62.67			50.86	113.01	114.27	247.89
			29	24.06	48.45	108.2				53.76					51.17		116.04
			30		49.96	109.03	242.67				123.01		131.3		50.45	112.94	114.75
			31		49.63	108.21				54.42			140.84		51	113.36	114.66
39	1.9	92kg		50m F	100m F	200m F	400m F	50m Back	100m Back	50m Breast	100m Breast	200m Breast	50m B	100m B	200m Medley
			11	31.43	68.5					40.24	85.31	184.28	35.87		171.82
			12	29.22	65.21	141.36	321.43	35.87		37.28	81.73	187.32	31.43		163.66
			13		61.26	136.34	285	34.84		35.45			30.32		154.84
			14	27.48	60.08	130.68	281.46	32.66	73.4	35.44	78.73		29.97	71.33	149.46
			15	25.15	56.16	121.89				32.16			27.07	63.75	141.42
			16	23.63	51.9	118.35		30.04	67.73	30.6	71.67		25.16	62.38	140.42
			17	23.18	51.02		254.65	29.43					24.46
			18	22.25	49.77	115.05				30.79			23.83
			19	22.14	49.51	113.51	257.53						23.64	56.11	132.55
			20	21.86	48.56	111.69							23.36
			21	22.09	48.65	111.34							23.69
			22	21.74	47.52	109.1				28.42			23.31
			23	21.57	47.54	109.05							22.9
40	1.98	100kg		50m F	100m F	200m F	100m Back	50m Breast	50m B	100m B
			16	23.97	52.63	118.82			26.3	58.89
			17	23.43	50.99	113.28	65.68	74.59		55.09
			18	23.74	50.51	116.66				55.21
			19	22.83	50.12					56.14
			20	22.03	48.46					54.29
			21	21.46	48	113.06
			22	21.55	48.15				24.22
			23	21.84	48.05				24.38
			24	21.68	47.52
			25	21.47	47.84
			26	21.68	48.05				24.25
			27	21.37	48.31
			28	21.47	47.72
			29	21.83	47.85
			30	21.85	48.25
			31	21.87	48.17
			32	21.88	48.62
			33	21.73	48.37
41	1.93	93kg		50m F	100m F	200m F	400m F	800m F	1500m F	50m Back	50m Breast	100m Breast	50m B	100m B	200m B	200m Medley
			17		54.13	114.77	244.88	505.59	966.74						126.1
			18		53.19	108.62	231.52	483.3	918.94						123.69
			19	24	50.73	108.73	231.91	486.21	923.95				25.66	59.65	121.46
			20	23.41	50.99	108.05	228.76	480.38	917.46	27.65			26.01	56.66	124.32
			21	23.47	49.71	108.09	229.36	498.12			30.48		26.25		121.27
			22	23.81	49.27	106	227.69								121.17
			23		48.39	102	220.07							53.66
			24	23.18	48.8	105.47	226.3						24.46		121.8
			25	22.98	48.66	104.88	224.14								122.75	128.08
			26	23.45	48.98	105.53	227.84	495.5	927.65				24.93	55.16		127.48
			27	23.52	50.62	110.17	236.25	501.58	947.29		30.11	66.18
			28	23.33	48.31	105.8	227.89							55.79
			29	23.29	49.24	105.38							24.97
			30	23.55	48.65	105.45	230.22
42	1.93	90kg		50m F	100m F	200m F	400m F	800m F	1500m F	100m Back	200m Back	100m Breast	200m Breast	50m B	100m B	200m B	200m Medley	400m Medley
			14															274.73
			15				238.8								55.78	116.5	126.5
			16													114.58
			17			108.9										114.86	118.68	251.09
			18		49.19	105.99	226.73				116.1				51.1	113.93	115.94	249.09
			19		49.05	105.32				55.49	115.3			24.37	51.15	114.04	116.71	248.26
			20		48.93	105.2	227.79			54.92	119.94				51.34		116.68	252.71
			21		48.83	105.63	233.61		942.48	54.3	116.81		139.84		51.51	113.8	115.84	250.16
			22		48.42	103.86	227.13	501.62	936.18	53.01	114.65	63.88	135.06		50.77	112.09	114.98	246.22
			23		47.51	102.96				53.7	115.84	62.57			50.58	112.03	114.23	243.84
			24	23.24	47.78	103.22				53.79					49.82	111.51
			25	23.43	48.13	105.61	228.05			53.92	116.98				50.65	114.11	115.94	255.38
			26		48.08	104.79				53.71	117.05				50.71	113.34	114.16
			27		48.49	105.69				54.09	121.79	62.67			50.86	113.01	114.27	247.89
			29	24.06	48.45	108.2				53.76					51.17		116.04
			30		49.96	109.03	242.67				123.01		131.3		50.45	112.94	114.75
			31		49.63	108.21				54.42			140.84		51	113.36	114.66
43	1.9	80kg		50m F	100m F	200m F	400m F	50m Back	100m Back	200m Back	50m B	100m B	200m Medley	400m Medley
			14	25.57	56.74			29.37	62.9			63.38	136.96
			15	23.03	49.82	110.14	238.1	27.13	57.61	128.43		58.18	127.61	268.86
			16	22.74	49.7	109.7					24.38
			17	22.22	47.3	104.68							122.17
			18	22.16	46.86	102.97	227.99
44	2.02	90kg		50m F	100m F	200m F	400m F	800m F	1500m F	50m Back	100m Back	200m Back	50m Breast	100m Breast	50m B	100m B	200m Medley	400m Medley
			13							31.19								314.93
			14	25.04	54.89	124.67	258.99	537.71	1023.45	29.36	65.26	140.37						313.09
			15	23.76	52.74	114.58	243.3				64.86
			16	23.55	51.08	110.48	234.55	505.81	966.06		61.01				27.84		133.5	287.52
			17	23.68	49.44	107.02	228.17	503.41	948.86	28.15	60.1						133.84	283.1
			18	23.55	48.8	105.83	226.17	489.9			57.64						124.99
			19	23.03	48.59	104.99	223.85										126.35
			20	23.31	47.84	103.14	226.14								24.91		124.71
			21		48.62	104.2	245.87	491.2	916.86								129.26
			22		49.25	105.63	229.65	488.2	907.76		57.71					55.79
			23	22.87	48.68	105.97	231.06			27.33			30.24		24.59	66.12
			24	24.32	49.14	106.99	232.87			27.02				68.71		57.46
45	1.92	90kg		50m F	100m F	200m F	400m F	50m B	100m B
			16	24.26	50.99	109.76	236.98
			17	23.58	49.93	106.65	231.81
			18		48.45	103.9			56.46
			19	22.87	48.88	107.14		24.81
			20	22.81	48.77	106.14			54.17
			21	22.67	48.27	106.56	245.6
			22		48.17	104.87	238.24		53.55
			23		48.75	109.41	238.77		54.9
			24		48.41	106.25	238.87
			25	23.02	48.58	106.72		24.58
			26		48.53	107.16
			27	22.66	48.31	108.31		24.66
			30		49.05	109.62
			31	23.43	50.66	114.86
46	1.96	104kg		100m F	200m F	400m F	800m F	100m Back	100m B	200m B	200m Medley	400m Medley
			15		111.46	229.64					126.26	266.42
			16	50.21	106.7	224.35				120.28
			17	49.71	106	221.83
			18		105.37	220.59
			19	48.81	104.06	220.17	459.16		55.66
			20	48.73	104.71	220.08		55.38
			21	48.71	105.14	222.58					119.66
			22	48.56	104.71	223.1
			24	48.86	106.42
			29	50.84	111.51
			30	50.35	109.16	239.48
47	1.94	88kg		50m F	100m F	200m F	400m F	50m Back	100m Back	200m Back	50m Breast	100m Breast	200m Breast	50m B	100m B	200m B	200m Medley	400m Medley
			11	29.95	66.86	144.79		36.23	77		39.35	87.95	182.13	31.93	72.04		158.91	339.98
			12		63.03						37.77		169.19	31.85	70.02		156.56	328.94
			14										146.98
			15								31.45	68.28	146.03				132.16	286.78
			16								30.93	67.41	145.91				126.67	269.43
			17			114.95			60.58		30.55	64.62	136.01				121.02	259.55
			18			107.64							137.43			127.43	119.17	258.07
			19		49.72	106.86	232.59			130.49			139.58			127.37	118.34	258.83
			20			106.03	228.59						121.49
			21		48.3	104.22	227.48							24.93	54.69		120.01
			22	22.91	47.83	104.98											116.77
48	1.9	81kg		50m F	100m F	200m F	400m F	800m F	1500m F	50m Back	100m Back	200m Back	50m Breast	100m Breast	200m Breast	50m B	100m B	200m B	200m Medley	400m Medley
			15		55.75	118.65	258.06	549.13	1035.9		65.41				163.07		58.79	128.69	129.8	270.76
			16	23.23	52.21	111.12					61.18	129.8			147.89		55.43	123.6	123.73	266.28
			17	22.78	49.67	109.66	236.67									25.76	56.04		121.57	264.53
			18	23.08	49.19	108.25	236.56										54.93	122.67	122.81
			19	23.3	48.01	107.28	242.53							66.64	155.59			120.42	119.88	268.48
			20	22.62	47.9	105.16					55.98					24.43	52.91	117.5	118.44
			21		48.02	105.34					56.43			64.08			53.77	116.6	117.86
			22	22.98	47.87	104.91	236.02			26.87		124.42			148.74	24.87	52.25	117	116.65	260.39
			23	22.21	48.49	107.06	235.08										52.84	118.71	119.88	260.69
			24		47.87	104.26											53.58		115.28
			25		48.27	105.02							28.75					116.89	116.08	249.18
49	1.86	72kg		50m F	100m F	200m F	400m F	800m F	1500m F	50m Back	100m Back	200m Back	50m B	100m B	200m Medley	400m Medley
			13	30.1	67.21								35.97
			14	27.68	61.46						68.13	151
			15	25.19	55.53		305.67	613.81	1148.89	28.84	62.4	133.3			135.65	294.51
			16	23.86	52.28					27.68	58.68	124.01			131.04	280.15
			17	23.75	51.69	111.92	243.03			27.15	56.43	120.12		58.2	127.59
			18	23.57	51.11	109.5				25.96	55.03	118.98		58.88	124.3
			19		49.73	109.23				26.45	54.86	117.6		53.91	123.3
			20	23.16	49.76	107.39				25.48	54.42	118.04		54.1
			21		49.73	108.1					54.07	116.72
			22		49.55	105.75	233.33	495.76	956.84	25.28	53.79	116.11		52.84	121.94
			23		49.21	105.12	226.73			25.55	54.79	116.84		52.81
			24		49.04	104.38	223.36	479.34		26.11	54.66	118.04			119.14
			25		49.25	105.74	226.62				54.71			53.14	119.9
			26		49.05	105.32	225.39							53.73
			27		49.5	106.43	227.75
50	1.98	92kg		50m F	100m F	200m F	400m F	800m F	1500m F	200m Medley	400m Medley
			16				236.11	488.12
			17				230.9		902.12
			18				227.51		886.84
			19			106.25	222.47	467.11	875.43
			20			104.99	220.29	458.57	874.14	136.32	289.83
			21		49.5	104.93	220.14	467.11	871.02
			22			104.47	221.59	461.36	881.15
			23			105.28	223.23		889.75
			24	24.68		105.2	222.58	459.96	900.73
			25			104.65	221.68		901.97
			26		49.27	104.39	221.38	466.8	904.15
			27		49.48	105.43	222.92	468.36	898.53
			28			104.93	222.44	465.01	895
			29			105.55	224.07
51	1.88	88kg		100m F	200m F	400m F	800m F	1500m F	50m Back	100m Back	200m Back	50m Breast	100m Breast	200m Breast	50m B	100m B	200m B	200m Medley	400m Medley
			18	52.35	110.59	239.44	491.47	950.17										123.64	260.58
			20	50.79	108.65	239.67	499.76	928.37		56.14	122.21							118.78	257.45
			21	49.98	108.89	237.06				54.55	117					54.34		117.79	253.67
			22	50.26	107.78	232.33				53.78	118.13					53.24	123.14	116.11	251.53
			23		107.66	241.12			25.68	53.5	114.32		62.39	140.61				116.19	249.76
			24	48.65	105.61	229.25				53.37	113.94		64.83			54.26		115.22	246.08
			25	48.16	105.66	241.53				53.95	113.82		64.49			52.84		114.1	246.4
			26	48.83	105.3	235.5				53.69	114.12					54.48	123.2	114.43	247.59
			27	50.08	104.44	236.42				53.79	112.96		62.3			53.65	126.77	114	247.13
			28	48.91	105.04	238.08			26.7	53.92	113.94				25.09	51.65		114.9	245.18
			29	48.58	105.64	241.25			26.52	54.95	113.79		64.83			51.48		114.98	251.36
			30	48.9	106.75					54.48	116.47					51.55		116.02
			31	49.64	105.36	239.91				54.43	117.96				24.35	52.29		115.81	258.68
			32	49.13	106.62					54.83	121.04	29.1	62.56		24.39	52.58		116.22	251.98
			33	55.16											24.56	53.31		119.24
			34	50.76						54.75	120.34					53.71		118.9	255.8
			35	50.56	110.25					55.08	119.26			139.82		53.25	121.73	117.76	259.25
			36	50.99	112.05	237.75				57.41	123.83							120.95	258.95
			37	51.38	109.23					56.54						55.26		118.48	261.14
52	1.86	84kg		50m F	100m F	200m F	400m F	800m F	1500m F	50m B	100m B
			16		50.79	110.57
			17		50.24	108.77
			18		50.71	109.1
			19		49.84	107.87	233.55
			20		49.02	107.56	232.07
			21	22.84	48.81	105.92
			22		48.52	105.22	230.92	479.22	931.9
			23	22.64	48.86	105.82	229.52				51.66
			24	22.48	48.37	104.65	226.88			23.5	51.47
			25		48.57	106.14				24.3	51.18
53	1.88	79kg		50m F	100m F	200m F	400m F	1500m F
			17		52.22		249.34	995.86
			18		50.83	109.7	235.56
			20		50.29	106.12	230.55
			21		49.99	105.83	229.47
			22	24.5	50.81	108.43	235.71
			23		49.6	104.66	229.01
			24		50.26	105.52	233.89
54	1.95	70kg		50m F	100m F	200m F	400m F	800m F	1500m F	100m Back	200m Back	100m Breast	200m Breast	100m B	200m B	200m Medley	400m Medley
			15		53.79	118.11				60.37	126.91					126.65	266.54
			16			113.26	243.75			58.08	122.34					124.58	263.25
			17			110.59	235.69	512.87	955.3	57.24	120.8		143.51			119.56	257.63
			18		51.92	107.72	232.16			56.89	122.2		140.94			120.66	257.7
			19		49.11	106.21	227.72	481.46			120.33		143.38	54.37		120.13	255.17
			20		49.93	107.29	228.51	480.05									256.36
			21	23.14	49.4	104.74	223.94	479.27				64.34		54.26	121.5	117.23	262
			22		48.5	105.16	225.7	482.63								119.6	254.04
55	1.92	65kg		50m F	100m F	200m F	400m F	800m F	1500m F	100m B	200m Medley	400m Medley
			15		55.21	119.52	251.53	520.86	996.06
			16	25.98	54.22	119.72	241.88	507.77	971.58
			17	25.58	52.16	112.81	238.06	503.48	997.61
			18	23.87	52.33	109.14	231.5	494.23
			19	24.04	51.47	107.54	228.46				126.88	266.06
			20	23.63		105.46	226.67			54.98
			21			106.1	233.77
			22			104.79	224.18
			23	23.09	49.98	106.14	228.96
56	1.83	76kg		50m F	100m F	200m F	400m F	800m F	1500m F	200m Medley
			16			109.7	228.71	482.68	900.23
			17			107.51	225.72	488.44	906.11
			18			106.73	224.3	474.75	898.43
			19			104.85	221.86	473.04	905.55
			20			106.53	226.04	478.7	897.06
			21	23.02	49.45	106.27	224.73	479.82	913.91
			22		48.86	104.92	222.04	489.1	917.37	128.18
			23	22.74	48.85	104.93	222.06	469.93	887.38
			25	22.8	48.42	106.05	223.15	480.86	903.38
			27		49.24	108.06	225.63
			28		48.62	106.28	224.38	481.65	899.44
			29		50.44	108.22	232.51	477.68
57	1.93	80kg		50m F	100m F	200m F	400m F	800m F	1500m F	50m B	100m B
			12				272.3
			13	27.7	59.28	130.33		549.68	1035.7	30.37
			15					519.9	978.4
			16	23.9	50.85	112.47	236.45	498.9	962.56	25.5
			17		50.32	110.24	239.54
			18	22.67	49.13	108.36
			19	23.02	50.09	111.26
			20	22.79	49.59	107.34
			21	22.06	48.47	107.09				23.88
			22	22.35	48.77	107.62				24.22
			23	22.03	47.84	105.35	231.03				55.09
			24	22.34	47.86	104.89	227.2
			25	22.29	48.39	106.32	232.77			24.48	55.33
			26	22.56	48.17	105.23
			28	22.69	48.94	105.65					54.24
			29	22.69	48.63	105.65				24.05	54.22
			30	22.21	47.68	105.96				24.32
58	1.95	86kg		50m F	100m F	200m F	400m F	800m F	1500m F	50m Back	100m Back	200m Back	50m Breast	200m Breast	50m B	100m B	200m B	200m Medley	400m Medley
			10	31.13				564.32		36.42			44.83		37.01
			12									138.63
			13			133.85	273.56				70.16	145.83
			14		57.23	122.77	258.21	535.58	1014.82	31.23	62.81	134.78				65.03		138.63	293.17
			15		54.02	115.87	249.47	538.93	1019.28	28.8	59.33	129.23						129.68	275.74
			16		53.48	115.76	248.08				58.43	126.64						128.86	279.7
			17	24.39	52.2	113.74				27.19	57.51	124.26						125.23	278.02
			18	25.37	50.21	108.88	238.4			26.17	55.29	119.95	32.97		26.04	58.81		120.15	260.4
			19	23.06	50.24	108.43					55.19	119.77						120.09	256.58
			20		49.83	106.76	234.39				55.55	118.83				54	123.18	118.06	258.6
			21	22.96	48.84	106.54								141.17		53.57	120.2	118.17	253.12
			22	23.02	48.45	104.9	231.04			25.81						53.93	118.96
			23	22.82	49.31	107.99	241.37	490.01								53.62		119.09
			24		48.96	106.6	243.1
			25		49.53
59	1.88	93kg		50m F	100m F	200m F	400m F	50m B	100m B	200m B	200m Medley
			15						55.64	123.22
			16	24.11		111.27	239.23		54.89	122.56
			17	23.75		112.4			53.29	119.97
			18	23.65	51.59	110.94	248.2		53.5	119.9	125.46
			19		49.75	108.42			52.98	120.28
			20	23.24	49.42	106.14			52.68	118.96
			21	23.14	48.44	104.95		25.28	51.98
			22	25.04	49.64	107.09	235.69		53.09	124.22
			23		48.94	107.12	238.39		54.79
			24		48.8	106.56
			25	22.79	48.68	107.43			55.65
60	1.96	88kg		50m F	100m F	200m F	400m F	100m Back	200m Back	100m B
			15	23.92	51.36	114.46		58.21		55.99
			16	22.8	50.13	109.04	235.49	57.2
			17	23.17	49.94	109.47	234.49	54.97	122.91	53.6
			18	22.81	49.28	107.65		56.68		53.54
			19		49.28	107.31
			20		50.54	110.15	238.98
			21		48.72	105.92	239.84			53.1
			22	22.27	48.25	105.01				52.3
61	1.93	93kg		50m F	100m F	200m F	400m F	800m F	1500m F	50m Back	50m Breast	100m Breast	50m B	100m B	200m B	200m Medley
			17		54.13	114.77	244.88	505.59	966.74						126.1
			18		53.19	108.62	231.52	483.3	918.94						123.69
			19	24	50.73	108.73	231.91	486.21	923.95				25.66	59.65	121.46
			20	23.41	50.99	108.05	228.76	480.38	917.46	27.65			26.01	56.66	124.32
			21	23.47	49.71	108.09	229.36	498.12			30.48		26.25		121.27
			22	23.81	49.27	106	227.69								121.17
			23		48.39	102	220.07							53.66
			24	23.18	48.8	105.47	226.3						24.46		121.8
			25	22.98	48.66	104.88	224.14								122.75	128.08
			26	23.45	48.98	105.53	227.84	495.5	927.65				24.93	55.16		127.48
			27	23.52	50.62	110.17	236.25	501.58	947.29		30.11	66.18
			28	23.33	48.31	105.8	227.89							55.79
			29	23.29	49.24	105.38							24.97
			30	23.55	48.65	105.45	230.22
62	1.96	104kg		100m F	200m F	400m F	800m F	100m Back	100m B	200m B	200m Medley	400m Medley
			15		111.46	229.64					126.26	266.42
			16	50.21	106.7	224.35				120.28
			17	49.71	106	221.83
			18		105.37	220.59
			19	48.81	104.06	220.17	459.16		55.66
			20	48.73	104.71	220.08		55.38
			21	48.71	105.14	222.58					119.66
			22	48.56	104.71	223.1
			24	48.86	106.42
			29	50.84	111.51
			30	50.35	109.16	239.48
63	1.98	92kg		50m F	100m F	200m F	400m F	800m F	1500m F	200m Medley	400m Medley
			16				236.11	488.12
			17				230.9		902.12
			18				227.51		886.84
			19			106.25	222.47	467.11	875.43
			20			104.99	220.29	458.57	874.14	136.32	289.83
			21		49.5	104.93	220.14	467.11	871.02
			22			104.47	221.59	461.36	881.15
			23			105.28	223.23		889.75
			24	24.68		105.2	222.58	459.96	900.73
			25			104.65	221.68		901.97
			26		49.27	104.39	221.38	466.8	904.15
			27		49.48	105.43	222.92	468.36	898.53
			28			104.93	222.44	465.01	895
			29			105.55	224.07
64	1.92	84kg		50m F	100m F	200m F	400m F	800m F	1500m F	50m Back	100m Back	200m Back	50m Breast	100m Breast	200m Breast	100m B	200m B	200m Medley	400m Medley
			16																281.97
			17		54.26		245.14	530.02	1001.89										275.34
			18				235.32	503.18	945.72									125.04	261.61
			19		51.79	111.11	232.04	485.72	945.75		58.29				146.02	57.69	125	121.5	255.36
			20				242.24	490.03	918.98			136.76					129.62	121.11	254.49
			21				226.08	471.03	946.94									121	253.47
			24	23.04	49.81	107.97	223.45	469.02	880.84		60.63				137.57			126.34	265.16
			25			106.44	221.11	455.27	877.28			132.41						118.38	250.53
			26			109.04	228.92	487.45	911.21	26.92			30.05	64.48	135.36	55.72		120.17	255.79
			27		50.15	107.01	225.31	465.99	901.65					3.63		54.3	118.12	119.42	255.38
			28			109.4	230.17	471.64	880.31										258.81
			29			113.75	233.19	470.77	907.89							57.96	128.23
			30			110.13	230.85	485.13	919.09										257.69
			31			110.92	230.57	476	918.02
			32		53.6	110.97	232.6	483.21	907.78							58.1			261.94
			36				244.97
65	1.86	78kg		50m F	100m F	200m F	400m F	800m F	100m Back	100m Breast	200m Breast	50m B	100m B	200m B	200m Medley	400m Medley
			11		64.4	139.05	293.57	597.72	75.34	84.74	184.68		70.83		153.97	337.51
			12		61.2	130.33	275.86	575.41					68.1	146.01	147.45	310.14
			13				268.55	552.11						142.44	145.34	302.79
			14		55.92	117.27	247.78	516.42					60.5	129.63	133.98	284
			15	24.82	51.37	112.13	236.05						57.08	125.43	128.11	275.08
			16	23.62	50.51	108.76	230.63						55.19	119.3	123.63	270.54
			17	23.25	50.07	106.81	230.2						54.94	118.88	123.95	269.26
			18	23.28	50.01	106.13	225.98						54.92	118.93
			19	23.42	49.7	106.19	224.68	475.11						119.37
			20	23.31		105.79	223.9	471.44				25.26		119.32
			21	22.79	49.34	105.55	222.65
			22		49.93	103.53	221.22	465.3
66	1.88	77kg		50m F	100m F	200m F	400m F	800m F	1500m F
			16				235.41	484.1	937.09
			17			113.84	236.65
			18	25.32	53.01	108.1	228.94	482.91	900.27
			19			107.59	227.07
			20	24.72	50.54	107.53	226.27	480.16	899.02
			21			106.13	222.44	468.22	885.84
			22		49.38	105.83	221.35	452.12	887.51
			23			112.46	226.91	473.59	898.9
			24		52.99	110.12	230.48
67	1.83	76kg		50m F	100m F	200m F	400m F	800m F	1500m F	200m Medley
			16			109.7	228.71	482.68	900.23
			17			107.51	225.72	488.44	906.11
			18			106.73	224.3	474.75	898.43
			19			104.85	221.86	473.04	905.55
			20			106.53	226.04	478.7	897.06
			21	23.02	49.45	106.27	221.53	479.82	913.91
			22		48.86	104.92	222.04	489.1	917.37	128.18
			23	22.74	48.85	104.93	222.06	469.93	887.38
			25	22.8	48.42	106.05	223.15	480.86	903.38
			27		49.24	108.06	225.63
			28		48.62	106.28	224.38	481.65	899.44
			29		50.44	108.22	232.51	477.68
68	1.9	88kg		50m F	100m F	200m F	400m F	800m F	1500m F	50m Back	100m Back	200m Back	100m Breast	200m Breast	100m B	200m B	200m Medley	400m Medley
			12		64.99	139.38	301.23				78.13	159.32	99.61	211.12	79.47	172.64	163.07
			13			133.65	276.59	558.45	1086.45	32.62								328.58
			14	25.78	57.37	119.16	252.36	515.5	1011.76	31.21	67.97	141.19			69.37	150.3	149.59	294.59
			15	25.53	53.46	114.88	241.91	497.46	937.71	30.39						138.59	132.82	278.55
			16	24.22	51.34	111.83	232.26	480.62	910.07		63.71				59.23	136.35	128.96	274.77
			17	24.42	50.35	107.55	227.12	465.67	896.6							129.47		274.7
			18		50.88	107.36	224.6	467.73	888.76
			19		53.3	111.86	227.37	464.02	900.51
			20			107.41	221.55	466.07	879.54
			21	24.31	51.57	106.81	223.85	470.3	887.7
			22			105.89	223.76	473.42	891.05
			23				223.17	472.65
			24	24.22		110.06	237.12
			25		52.39	106.33	223.92	480.72
			26			106.7	224.06
69	1.92	75kg		100m F	200m F	400m F	800m F	1500m F	100m Back	200m Back
			17	51.52	110.72	236.8			56.92	122.07
			18	51.28	109.51	231.88	479.97	946.06	56.03	120.16
			19		109.58	229.97	481.3	924.34
			20		106.41	224.86		889.26		117.54
			21		105.44	221.6	461.43	880.28	55.46	116.97
70	1.97	96kg		100m F	200m F	400m F	800m F	1500m F
			17		109.53	227.27	470.3	913.25
			18			224.88	468.95	890.92
			19		108.2	226.02	470.02	885.6
			20		108.76	228.22	471.74	888.33
			21		106.11	222.51	460.34	874.56
			22		105.84	223.48	464.78	881.65
			23		106.85	225.17	463.82	883.14
			24	50.4	105.61	223.35	471.65	883.4
			25		106.14	222.91	458.65	882.58
			26		109.39	226	468.54	896
			27		109.73	225.27	469.1	888.7
			28	52.06	106.68	223.15	467.55	878.92
			35	51.59	107.83	233.39
			36		108.33	227.75
71	1.83	88kg		50m F	100m F	200m F	400m F	800m F	1500m F	200m Medley
			17	26.24	56.06	117.53	230.68	472.03	904.83
			18		55.36	111.4	231.13	468.09	908.25	139.98
			19			110.62	226.08	473.29	885.29
			20		54.52		226.72	465.63	887.58
			21			109.91	228.01	483.49	911.11
			22			111.27	225.04	473.92	892.98
			23			107.08	222.78	470.03	888.16
72	1.93	95kg		50m F	100m F	200m F	400m F	800m F	1500m F	100m Back	100m B	200m Medley	400m Medley
			18			112.73	237.11		931.74
			19			110.68	234.5	479.22	919.44
			20		51.27	108.52	229.67	491.5	927.63
			21		50.39	107.25	226.68	478.3	940.2				270.88
			22		49.87	107.73	226.81	478.04	914.35	67.18
			23		49.2	105.45	225.55	473.93			55.51
			24		49.59	105.14	223.11	472.85	885.54
			25		49.71	105.77	223.2	468.44	909.77
			26	23.94	50.21	106.65	226.88	474.1	903.86
			27		50.17	106.45	224.83	466.64	894.99			124.92	263.23
			28			108.12	224.69	482	903.37			120.01	256.22
73	1.84	79kg		100m F	200m F	400m F	800m F	1500m F	100m Back	200m Back	50m B	100m B	200m Medley	400m Medley
			15	54.66	116.62	241.38	512.17	977.1	59.99	134.23			137.9
			16	52.45	113.34	236.38	496.95	933.49	57.81	126.65			133.88	277.99
			17	51.82	110.98	231.53	480.22	916.86	57.69	125.01	26.55		131.36
			18		110.22	229.27	476.16	902.45
			19		110.1	228.51	468.43	898.78			24.96	28.8
			20	52.02	108.99	228.02	462.74	892.53		125.66
			21		108.76	226.46	469.91	893.93
			22		106.78	223.49	463.06	880.86		122.52
			23		106.38	223.36	460.77	888.21	56.28	122.98
			24			227.07
			25		107.02	223.23	463.83	897.03
			26		106.69	223.73	466.04
			27			224.65	466.1
			28		107.5	224.35	466.08
74	1.83	75kg		50m F	100m F	200m F	400m F	800m F	1500m F	100m Back	100m Breast	200m Breast	100m B	200m Medley	400m Medley
			11		64.14					82.83	91.97		75.4	159.62
			12		60.57	130.12	271.57			77.44		152.12	70.77	153.24
			13		62.43	135.46	285.81				92.47	161.19	72.4	157.83
			15		56.62	119.64	248.87	525.68	994.05
			16		53.75	114.7	239.42	507.36	959.73					139.54	289.85
			17		53.29	112.43	238.5	499.56	953.52					137.79	293.85
			18		54.15	111.72	235.38	489.76	939.39
			19	24.63	53.09	109.73	230.4	482.27	917.8
			20	24.85		109.99	228.88	477.76	912.53
			21			109.64	226.27	472.68	888.6
			22			109.52	226.96	473.08	894.95
			23			108.6	224.2	467.31	887.09
			24			109.96	224.79	462.64	904.64
			25			107.42	224.24	469.85	901.16
			26			106.8	223.27	462.51	892.69
75	1.84	72kg		200m F	400m F	800m F	1500m F	200m B
			16		257.47	519.11	972.32	127.87
			17		236.29	493.05	933.78
			18		231.51	492.27	917.46
			19	112.5	231.64	482.09	903.35
			20		231.29	470.92	903.4
			21		226.57	467.37	895.49
			23	109.09	225.99	466.09	901.18
			24		223.31	465.48	888.53
76	1.95	84kg		200m F	400m F	800m F	1500m F
			16	110.86	232.06	484.43	945.46
			17	112.37	232.05	469.09	916.04
			18	113.68	229.9	470.31	917.42
			19	111.86	223.36	465.54	920.28
77	1.86	72kg		50m F	100m F	200m F	400m F	800m F	1500m F	50m Back	100m Back	200m Back	50m B	100m B	200m Medley	400m Medley
			13	30.1	67.21								35.97
			14	27.68	61.46						68.13	151
			15	25.19	55.53		305.67	613.81	1148.89	28.84	62.4	133.3			135.65	294.51
			16	23.86	52.28					27.68	58.68	124.01			131.04	280.15
			17	23.75	51.69	111.92	243.03			27.15	56.43	120.12		58.2	127.59
			18	23.57	51.11	109.5				25.96	55.03	118.98		58.88	124.3
			19		49.73	109.23				26.45	54.86	117.6		53.91	123.3
			20	23.16	49.76	107.39				25.48	54.42	118.04		54.1
			21		49.73	108.1					54.07	116.72
			22		49.55	105.75	233.33	495.76	956.84	25.28	53.79	116.11		52.84	121.94
			23		49.21	105.12	226.73			25.55	54.79	116.84		52.81
			24		49.04	104.38	223.36	479.34		26.11	54.66	118.04			119.14
			25		49.25	105.74	226.62				54.71			53.14	119.9
			26		49.05	105.32	225.39							53.73
			27		49.5	106.43	227.75
78	1.92	82kg		100m F	200m F	400m F	800m F	1500m F	200m Medley	400m Medley
			16		113	240.18
			17		110.34	232.96
			18		108.5	231.04
			19		109.02	228.11			123.73
			20		108.3	228.89
			21	51.63	108.37	230.41			121.46
			22		106.6	223.4			118.98
			23		108.6	225.41	483.93	910.54	119.71
			24		107.98	228.7			120.5
			25	50.59	108.97	227.44			119.71	257.3
			26	50.75	108.69	226.25	489.85	927.45	120.53
			27	49.88	108.21	226.91	470.4	914.34
			28	49.97	107.02	226.87	491.65		121.55
			29	49.35	107.18	227.09	502.09		122.02
			30	49.94	107.33	225.19
			31	51.63	107.64	227.05			120.49	260.28
			32	51.86	110.83	233.13			123.7	266.32
			33		110.66	233.49			124.82
			34	52.36	110.76	243.66			126.79
			38	53.37	114.08
79	1.96	88kg		50m F	100m F	200m F	400m F	100m Back	200m Back	100m Breast	200m Breast	100m B	200m B	200m Medley	400m Medley
			18	24.85	52.62	113.18	245.98
			19		51.5	112.09
			20		50.34	109.7	234.46
			21	23.24	50.13	107.35	231.4						130.13	120.71	268.66
			22	23.98	51.02	109.56	233.65			65.75		57.11	123.62	119.19	255.97
			23	24.3	50.12	106.64	226.24			68.71				118.32	261.16
			24		48.94	105.32	228.2	60.59						117.74	255.39
			25		49.06	106.45	230.23		124.46		134.92		120.88	117.41	260.25
			26		49.18	106.62	227.53			63.49				117.96
			27		49.13	105.23	223.42							120.03
			28		49.4	107.25								121.96
			29		48.93	106.08	228.45
80	1.94	81kg		50m F	100m F	200m F	400m F	800m F	1500m F	100m B	200m B	200m Medley
			18			110.77	231.25	477.36	906.15
			19			110.92	229.03	476.89	906.03
			20			106.64	223.45	473.3	900.73		125.96
			21			105.1	224.97	473.83
			22	23.03	48.93	105.93	228.46					124.18
			23		48.62	106.57	229.6
			24	22.19	48.21	107.78	232.06			54.9
			25	22.62	48.17	106.3	235.22
			26	22.16	48.78	106.76	234.68
			27	22.4	48.58	107.59	237.4
			28	22.74	48.6	107.71
			29	22.44	49.28	107.81
			30		49.93	110.4
			31	22.44	50.32
			32		50.91
			33	23.53	50.69
81	1.88	77kg		50m F	100m F	200m F	400m F	800m F	1500m F
			16				235.41	484.1	937.09
			17			113.84	236.65
			18	25.32	53.01	108.1	228.94	482.91	900.27
			19			107.59	227.07
			20	24.72	50.54	107.53	226.27	480.16	899.02
			21			106.13	222.44	468.22	885.84
			22		49.38	105.83	221.35	452.12	887.51
			23			112.46	226.91	473.59	898.9
			24		52.99	110.12	230.48
82	1.92	84kg		50m F	100m F	200m F	400m F	800m F	1500m F	50m Back	100m Back	200m Back	50m Breast	100m Breast	200m Breast	100m B	200m B	200m Medley	400m Medley
			16																281.97
			17		54.26		245.14	530.02	1001.89										275.34
			18				235.32	503.18	945.72									125.04	261.61
			19		51.79	111.11	232.04	485.72	945.75		58.29				146.02	57.69	125	121.5	255.36
			20				242.24	490.03	918.98			136.76					129.62	121.11	254.49
			21				226.08	471.03	946.94									121	253.47
			24	23.04	49.81	107.97	223.45	469.02	880.84		60.63				137.57			126.34	265.16
			25			106.44	221.11	455.27	877.28			132.41						118.38	250.53
			26			109.04	228.92	487.45	911.21	26.92			30.05	64.48	135.36	55.72		120.17	255.79
			27		50.15	107.01	225.31	465.99	901.65					3.63		54.3	118.12	119.42	255.38
			28			109.4	230.17	471.64	880.31										258.81
			29			113.75	233.19	470.77	907.89							57.96	128.23
			30			110.13	230.85	485.13	919.09										257.69
			31			110.92	230.57	476	918.02
			32		53.6	110.97	232.6	483.21	907.78							58.1			261.94
			36				244.97
83	1.98	92kg		50m F	100m F	200m F	400m F	800m F	1500m F	200m Medley	400m Medley
			16				236.11	488.12
			17				230.9		902.12
			18				227.51		886.84
			19			106.25	222.47	467.11	875.43
			20			104.99	220.29	458.57	874.14	136.32	289.83
			21		49.5	104.93	220.14	467.11	871.02
			22			104.47	221.59	461.36	881.15
			23			105.28	223.23		889.75
			24	24.68		105.2	222.58	459.96	900.73
			25			104.65	221.68		901.97
			26		49.27	104.39	221.38	466.8	904.15
			27		49.48	105.43	222.92	468.36	898.53
			28			104.93	222.44	465.01	895
			29			105.55	224.07
84	1.97	96kg		100m F	200m F	400m F	800m F	1500m F
			17		109.53	227.27	470.3	913.25
			18			224.88	468.95	890.92
			19		108.2	226.02	470.02	885.6
			20		108.76	228.22	471.74	888.33
			21		106.11	222.51	460.34	874.56
			22		105.84	223.48	464.78	881.65
			23		106.85	225.17	463.82	883.14
			24	50.4	105.61	223.35	471.65	883.4
			25		106.14	222.91	458.65	882.58
			26		109.39	226	468.54	896
			27		109.73	225.27	469.1	888.7
			28	52.06	106.68	223.15	467.55	878.92
			35	51.59	107.83	233.39
			36		108.33	227.75
85	1.96	104kg		100m F	200m F	400m F	800m F	100m Back	100m B	200m B	200m Medley	400m Medley
			15		111.46	229.64					126.26	266.42
			16	50.21	106.7	224.35				120.28
			17	49.71	106	221.83
			18		105.37	220.59
			19	48.81	104.06	220.17	459.16		55.66
			20	48.73	104.71	220.08		55.38
			21	48.71	105.14	222.58					119.66
			22	48.56	104.71	223.1
			24	48.86	106.42
			29	50.84	111.51
			30	50.35	109.16	239.48
86	1.91	72kg		50m F	100m F	200m F	400m F	800m F	1500m F	50m Breast	200m Breast	200m B	200m Medley	400m Medley
			15		57.29	117.75	248	510.78	957.78				138.17	282.13
			16			116.58	238.66	497.93	935.47		151.97			275.83
			17			114.89	234.27	481.31	904.57				130.09	267.98
			18			110.96	230.3	471.97	888.92					266.51
			19				231.08	468.22	885.37
			20			114.1	228.41	463.01	879.93			133.06		278.59
			21				229.3	460.81	879.67
			22				229.06	462.33	874.04
			23			112.94	229.32	462.44	875.85					263.26
			24	25.79	54.42	113.09	226.29	465.12	882.85	32.62				274.26
			25				228.92	459.27	878.34
			26				227.14	460.22	873.1
			27				227.96	461.96	880.38
			28				230.31	460.86	872.8
87	1.85	78kg		400m F	800m F	1500m F	400m Medley
			20	228.17	487.58	891.15	253.15
			22	231.44	468.22	886.06	251.44
			23	228.99	459.36	876.7	250.57
88	1.92	76kg		50m F	100m F	200m F	400m F	800m F	1500m F	50m Back	100m Back	50m B	100m B	200m B	200m Medley	400m Medley
			11	36.69	77.44					41.62			90.57
			12		70.72		313.39				85.13	37.87	88.82		173.32
			14				276.35	582.74	1097.12					151.8
			15		59.63	127.79	263.83	548.81	1029.5		68.39			143.39
			16		55.69	117.7	247.25	515.17	985.58		64.03		60.73	127.48
			17		54.47	115.89	241.77	505.63	946.41			26.9	58.57	124.37	133.81	279.25
			18		54.26	111.69	234.74	488.04	916.29			26.59	56.46	121.45	129.98	271.92
			19		52.55	111.26	232.91	475.3	895.49			27.9	57.1	122.39	138.33	267.13
			20		52.44	109.27	228.38	470.89	901.34
			21	24.81	52.17	109.18	227.17	465.6	876.15				56
			22	25.43	52.91	109.88	225.59	463.03	876.54					123.84
			23			110.39	226.99	469.44	886.61
			24			109.45	224.35	461.77	876.45
			25				226.14	459.63	876.94
89	1.91	79kg		50m F	100m F	200m F	400m F	800m F	1500m F	100m Back	200m Back	100m Breast	200m Breast	100m B	200m B	200m Medley	400m Medley
			13			137.35	278.72	557.42
			14	29.81		135.26	269.11	537.3						73.1
			15				257.62	518.71	972.52
			16			119.81	249.1	508.97	953.84								291.28
			17			114.47	238.63	490.07	918.81							133.87	275.22
			18			111.31	229.76	474.81	907.24							130.93	274.33
			19		52.97	109.52	228.83	477.63	897.82					58.39	128.87	131.5	268.04
			20		53.1	110.88	229.75	467.99	890.33					60.04		130.96	262.01
			21		53.91	109.51	225.58	465.85	877.14	62.12	130.9	72.54	151.36	58.63	124.63	128.71	260.02
			22			111.06	225.18	462.96	876.88					58.77	122.64	128.27	261.58
			23			111.04	227.08	462.49	877.63					59.22	125.78	130.89	264.99
			24			109.82	230.24	463.9	881.63								267.04
			25				228.09	461.28	879.89
			26		53.95		229.7	460.05	876.1								264.59
90	1.84	79kg		100m F	200m F	400m F	800m F	1500m F	100m Back	200m Back	50m B	100m B	200m Medley	400m Medley
			15	54.66	116.62	241.38	512.17	977.1	59.99	134.23			137.9
			16	52.45	113.34	236.38	496.95	933.49	57.81	126.65			133.88	277.99
			17	51.82	110.98	231.53	480.22	916.86	57.69	125.01	26.55		131.36
			18		110.22	229.27	476.16	902.45
			19		110.1	228.51	468.43	898.78			24.96	28.8
			20	52.02	108.99	228.02	462.74	892.53		125.66
			21		108.76	226.46	469.91	893.93
			22		106.78	223.49	463.06	880.86		122.52
			23		106.38	223.36	460.77	888.21	56.28	122.98
			24			227.07
			25		107.02	223.23	463.83	897.03
			26		106.69	223.73	466.04
			27			224.65	466.1
			28		107.5	224.35	466.08
91	1.9	98kg		50m F	100m F	200m F	400m F	800m F	1500m F	50m Back	100m Back	200m Back	50m Breast	100m Breast	200m Breast	50m B	100m B	200m B	200m Medley	400m Medley
			12	38.48	88.88	188.08	398.32			49.51	109.87		51.82
			13	33.35			323.45	643.16		39.49			45.17		194.24	37.71
			14	28.88	62.68	132.92				35.27	75.11			80.23						324.32
			15			121.28	255.81	518.14	980.95						157
			16	25.97	55.18	115.81	243.33	498.74	947.71		62.45									280.51
			17	25.31	54	112.33	237.29	488.06	931.36		62.7	134.77			157.01		60.94		130.62	269.55
			18	24.59	53.23	110.96	229.6	477.07	909.48			130.9			153.58	27.22	60.91	126.26	126.88	263.18
			19	24.14	52.5	109.09	227.71	465.66	902.37	29.35	60.93	130	31.19	67.8	141.35	26.35	57.53	124.72	124.57	261.67
			20	24.15	51.9	110.09	226.37	468.26	893.77		60.14				145.26			125.45		260.34
			21	24.38	52.39	109.31	223.96	464.21	894.58	28.71				67.85					127.51	265.93
			22		52.06	110.43	227.07	466.75	896.47											262.6
			23			110.48	226.96	461.28	885.35											269.42
			25			110.67	226.87	467.99	905.19
			26		53.29	112.07	230.18	470.98	907.98
92	1.92	75kg		100m F	200m F	400m F	800m F	1500m F	100m Back	200m Back
			17	51.52	110.72	236.8			56.92	122.07
			18	51.28	109.51	231.88	479.97	946.06	56.03	120.16
			19		109.58	229.97	481.3	924.34
			20		106.41	224.86		889.26		117.54
			21		105.44	221.6	461.43	880.28	55.46	116.97
93	1.86	84kg		50m F	100m F	200m F	400m F	800m F	1500m F	100m Back	200m Back	100m Breast	200m Breast	50m B	100m B	200m B	200m Medley	400m Medley
			12	30.48	65.91	136.07	283.04	557.74
			13		62.47	131.5	268.97	548.82						33.16				311.41
			14		58.35	122.43	252.7	524.32	991.17				162.14					300.3
			15	26.66	56.12	116.23	241.28	510.49	963.21				161.63
			16		53.37	114.07	240.73	505.89	959.04		138.56		154.37		63		136.4	275.39
			17	24.8	53.48	113.46	231.8	481.28	922.93		136.97	69.36	152.79				133.81	285.08
			18		52.91	112.46	229.21	477.48	909.97							131.37		275.23
			19	25.71	52.7	111.84	226.67	465.9	905.34	79.33	137.73					132.01		266.09
			20		53.83	112.3	228.87	476.62	899.66								128.16
			21			111.42	226.73	461.73	894.07
			22			114.02	228.95	467.83	913.87		141.11
			23	25.1	53	110.58	227.89	470.64	899.99							133.64
			24	25.26	53.67	113.58	236.94	488.26	939.64
			25		54.15	112.13	231.3	479.39	923.65	65.78			154.83			132.78		277.15
94	1.92	80kg		50m F	100m F	200m F	400m F	800m F	1500m F	100m Back	200m Back	100m Breast	200m Breast	50m B	100m B	200m B	200m Medley	400m Medley
			14		68.5	128.56	265.16		1052.48	71.97	141.5				72.17	152.07	147.58	305.93
			15		56.72	121.87	251.13	518.3	993.88	63.52	136.17		159.57	29.71	66.13	146.85	136.56	291.93
			16		58.33	117.44	244.56	505.65	969.61	63.88	132.74		156.41			136.33	133.35	279.52
			17			113.93	233.51	487.8	925.35		132.14						133.16	275.96
			18	26.2	55.09	112.45	232.63	478.32	913.44	63.6	136.61	74.21			61.97	128.32	132.57	274.48
			19		55.89	111.09	230.68	471.55	899.02
			20		52.63	111.32	224.58	467.11	880.84									271.03
			21			108.55	225.52	461.92	881.38
			22		54.46	110.5	226.78	468.71	889.47	60.84								262.97
			23	25.15	53.22	110	225.17	461.86	884.46	62.27	130.01
			24		54.31	110.13	227.07	469.26	879.63	60.93	125.05
			25		53.21	110.52	225.02	463.61	882.48
			26	25.54	52.96	108.98	223.46	465.39	884.03		126.41
			27			111.23	224.59	469.04	891.08
			28			110.42	225.83	470.76	889.61
95	1.91	74kg		50m F	100m F	200m F	400m F	800m F	1500m F	50m Back	200m Back	50m Breast	50m B	100m B	200m Medley	400m Medley
			12				322.79	643.1
			13		64.66		292.98			35.19		44.83	33.28		162.39
			14		64.77	136.73	278.73	578.22	1092.43					57.44
			15			128.09	263.56	537.09	1030.77
			16		58.08	117.05	245.34	504.64	956.74		142.59					297.75
			17		55.99	115.4	241.59	494.71	944.46
			18		55.04	115.02	238.76	491.95	947.3		137.35
			19		53.57	114.34	239.37	500.13	944.12
			20		55.06	116.65	233.75	483.36	935.43
			21	24.92	53.34	110.06	229.76	477.67	910.36				26.72	58.29		280.48
			22			112.16	228.81	470.09	901.85
			23	24.97	53.1	111.74	227.06	462.08	884.72
			24		53.59	113.33	231.3	472.64	900.08					61.38
			25			110.74	233.06	475.13	919.5
			26				231.36	483.48	940.05
96	1.83	75kg		50m F	100m F	200m F	400m F	800m F	1500m F	100m Back	100m Breast	200m Breast	100m B	200m Medley	400m Medley
			11		64.14					82.83	91.97		75.4	159.62
			12		60.57	130.12	271.57			77.44		152.12	70.77	153.24
			13		62.43	135.46	285.81				92.47	161.19	72.4	157.83
			15		56.62	119.64	248.87	525.68	994.05
			16		53.75	114.7	239.42	507.36	959.73					139.54	289.85
			17		53.29	112.43	238.5	499.56	953.52					137.79	293.85
			18		54.15	111.72	235.38	489.76	939.39
			19	24.63	53.09	109.73	230.4	482.27	917.8
			20	24.85		109.99	228.88	477.76	912.53
			21			109.64	226.27	472.68	888.6
			22			109.52	226.96	473.08	894.95
			23			108.6	224.2	467.31	887.09
			24			109.96	224.79	462.64	904.64
			25			107.42	224.24	469.85	901.16
			26			106.8	223.27	462.51	892.69
97	1.91	84kg		50m F	100m F	200m F	400m F	800m F	1500m F	100m B	200m B
			12		59.22	126.3	263.6		1027.28	68.49	153.08
			13	26.42	55.61	121.33	254.44	527.87	999.32	63.11	142.73
			14		51.62	111.91	234.2
			15		50.93	109.27	233.62	480.39	929.36
			16		50.08	107.42	225.93	463.37
98	1.88	84kg		100m F	200m F	400m F	800m F	1500m F	200m Breast	400m Medley
			16		120.95	245.34	508	959.16		287.39
			18		114.32	237.23	484.55	920.17	150.22	281.08
			19			237.18	487.85	926
			20		114.17	229.94	479.99	906.22
			21		114.72	229.89	481.2	909.22		266.93
			22		109.66	229.28	463.6	893.95
			23		109.21	227.19	469.66	896.17		270.05
			24	52.51	109.55	226.69	467.05	897.07
			25		109.64	227.7	477.38	906.6
99	1.9	?		50m F	100m F	200m F	400m F	800m F	1500m F	50m B	100m B	200m B	400m Medley
			15		55.61	118.43	246.72	508.99	962.58		59.91	132.68	290.82
			16				246.19	507.21	953.23
			17		52.89	114.25	240.98	489.99	948.86
			18		54.21	114.66	241.8	501.29	944.57		57.16	127.55
			19			112.17	241.61	495.55	936.65			128.37
			20		51.04	110.82	232.82	492.82	938.98			121.43
			21			110.36	233.7	476.16	913.39
			22			110.6	231.45	490.53	933.35
			23	23.75	50.48	107.11	225.98	484.61	919.28	25.07	55.27
			24		51	107.61	225.6	471.58	911.72		56.6
			25	23.46	50.92	106.39	224.43	470.97	922.05		54.45
			26			108.18	225.32	463.74	888.4			121.61
			27		49.85	107.9	225.78	470.14	896.1
			28			109.07	228.38	481.74	919.77
			29			107.26	230.8	478.04	910.29			121.48
			30			109.19	233.9	501.22	942.77			123.11
100	1.82	67kg		50m F	100m F	200m F	400m F	800m F	1500m F	200m B	200m Medley	400m Medley
			17		53.57	111.98	233.61	482.73	923.89
			18		52.35	109.85	228.56	473.93	904.06
			19			110.1	228.01	469.98	896.22	124.92		274.17
			20			110.12	225.2	472.29	890.59			270.54
			21	24.81	52.4	109.99	227.17	463.84	888.28		130.48
			22			112.53	230.32	474.2	906.92
			23		53.85	113.25	233.84	475.34	911.1
			24		55.51	114.26	232.49	482.62	908.03
			25				241.24		956.58			287.41
			26			114.34	234.92	484.69	942.81
			27	26.51		117.18	237.5	493.76
101	1.98	92kg		50m F	100m F	200m F	400m F	800m F	1500m F	200m Medley	400m Medley
			16				236.11	488.12
			17				230.9		902.12
			18				227.51		886.84
			19			106.25	222.47	467.11	875.43
			20			104.99	220.29	458.57	874.14	136.32	289.83
			21		49.5	104.93	220.14	467.11	871.02
			22			104.47	221.59	461.36	881.15
			23			105.28	223.23		889.75
			24	24.68		105.2	222.58	459.96	900.73
			25			104.65	221.68		901.97
			26		49.27	104.39	221.38	466.8	904.15
			27		49.48	105.43	222.92	468.36	898.53
			28			104.93	222.44	465.01	895
			29			105.55	224.07
102	1.91	72kg		50m F	100m F	200m F	400m F	800m F	1500m F	50m Breast	200m Breast	200m B	200m Medley	400m Medley
			15		57.29	117.75	248	510.78	957.78				138.17	282.13
			16			116.58	238.66	497.93	935.47		151.97			275.83
			17			114.89	234.27	481.31	904.57				130.09	267.98
			18			110.96	230.3	471.97	888.92					266.51
			19				231.08	468.22	885.37
			20			114.1	228.41	463.01	879.93			133.06		278.59
			21				229.3	460.81	879.67
			22				229.06	462.33	874.04
			23			112.94	229.32	462.44	875.85					263.26
			24	25.79	54.42	113.09	226.29	465.12	882.85	32.62				274.26
			25				228.92	459.27	878.34
			26				227.14	460.22	873.1
			27				227.96	461.96	880.38
			28				230.31	460.86	872.8
103	1.97	96kg		100m F	200m F	400m F	800m F	1500m F
			17		109.53	227.27	470.3	913.25
			18			224.88	468.95	890.92
			19		108.2	226.02	470.02	885.6
			20		108.76	228.22	471.74	888.33
			21		106.11	222.51	460.34	874.56
			22		105.84	223.48	464.78	881.65
			23		106.85	225.17	463.82	883.14
			24	50.4	105.61	223.35	471.65	883.4
			25		106.14	222.91	458.65	882.58
			26		109.39	226	468.54	896
			27		109.73	225.27	469.1	888.7
			28	52.06	106.68	223.15	467.55	878.92
			35	51.59	107.83	233.39
			36		108.33	227.75
104	1.91	79kg		50m F	100m F	200m F	400m F	800m F	1500m F	100m Back	200m Back	100m Breast	200m Breast	100m B	200m B	200m Medley	400m Medley
			13			137.35	278.72	557.42
			14	29.81		135.26	269.11	537.3						73.1
			15				257.62	518.71	972.52
			16			119.81	249.1	508.97	953.84								291.28
			17			114.47	238.63	490.07	918.81							133.87	275.22
			18			111.31	229.76	474.81	907.24							130.93	274.33
			19		52.97	109.52	228.83	477.63	897.82					58.39	128.87	131.5	268.04
			20		53.1	110.88	229.75	467.99	890.33					60.04		130.96	262.01
			21		53.91	109.51	225.58	465.85	877.14	62.12	130.9	72.54	151.36	58.63	124.63	128.71	260.02
			22			111.06	225.18	462.96	876.88					58.77	122.64	128.27	261.58
			23			111.04	227.08	462.49	877.63					59.22	125.78	130.89	264.99
			24			109.82	230.24	463.9	881.63								267.04
			25				228.09	461.28	879.89
			26		53.95		229.7	460.05	876.1								264.59
105	1.92	76kg		50m F	100m F	200m F	400m F	800m F	1500m F	50m Back	100m Back	50m B	100m B	200m B	200m Medley	400m Medley
			11	36.69	77.44					41.62			90.57
			12		70.72		313.39				85.13	37.87	88.82		173.32
			14				276.35	582.74	1097.12					151.8
			15		59.63	127.79	263.83	548.81	1029.5		68.39			143.39
			16		55.69	117.7	247.25	515.17	985.58		64.03		60.73	127.48
			17		54.47	115.89	241.77	505.63	946.41			26.9	58.57	124.37	133.81	279.25
			18		54.26	111.69	234.74	488.04	916.29			26.59	56.46	121.45	129.98	271.92
			19		52.55	111.26	232.91	475.3	895.49			27.9	57.1	122.39	138.33	267.13
			20		52.44	109.27	228.38	470.89	901.34
			21	24.81	52.17	109.18	227.17	465.6	876.15				56
			22	25.43	52.91	109.88	225.59	463.03	876.54					123.84
			23			110.39	226.99	469.44	886.61
			24			109.45	224.35	461.77	876.45
			25				226.14	459.63	876.94
106	1.85	78kg		400m F	800m F	1500m F	400m Medley
			20	228.17	487.58	891.15	253.15
			22	231.44	468.22	886.06	251.44
			23	228.99	459.36	876.7	250.57
107	1.92	84kg		50m F	100m F	200m F	400m F	800m F	1500m F	50m Back	100m Back	200m Back	50m Breast	100m Breast	200m Breast	100m B	200m B	200m Medley	400m Medley
			16																281.97
			17		54.26		245.14	530.02	1001.89										275.34
			18				235.32	503.18	945.72									125.04	261.61
			19		51.79	111.11	232.04	485.72	945.75		58.29				146.02	57.69	125	121.5	255.36
			20				242.24	490.03	918.98			136.76					129.62	121.11	254.49
			21				226.08	471.03	946.94									121	253.47
			24	23.04	49.81	107.97	223.45	469.02	880.84		60.63				137.57			126.34	265.16
			25			106.44	221.11	455.27	877.28			132.41						118.38	250.53
			26			109.04	228.92	487.45	911.21	26.92			30.05	64.48	135.36	55.72		120.17	255.79
			27		50.15	107.01	225.31	465.99	901.65					3.63		54.3	118.12	119.42	255.38
			28			109.4	230.17	471.64	880.31										258.81
			29			113.75	233.19	470.77	907.89							57.96	128.23
			30			110.13	230.85	485.13	919.09										257.69
			31			110.92	230.57	476	918.02
			32		53.6	110.97	232.6	483.21	907.78							58.1			261.94
			36				244.97
108	1.85	77kg		50m F	100m F	200m F	400m F	800m F	1500m F	100m B	200m B	400m Medley
			13			137.83				73.33
			18				249.22					276.76
			19				242.98
			20	25.28	55.24	111.79	233.45	502.25	935.1	56.29	122.35
			21			110.72	228.06	478.02	892.51		127.7
			22			107	224.85	464.26	879.48		125.32	267.51
			23	24.03		108.41	225.31	467.75	891.06			267.25
			24			108.66	224.81	464.51	881.2			264.63
			25			108.27	223.79	469.73
109	1.9	88kg		50m F	100m F	200m F	400m F	800m F	1500m F	50m Back	100m Back	200m Back	100m Breast	200m Breast	100m B	200m B	200m Medley	400m Medley
			12		64.99	139.38	301.23				78.13	159.32	99.61	211.12	79.47	172.64	163.07
			13			133.65	276.59	558.45	1086.45	32.62								328.58
			14	25.78	57.37	119.16	252.36	515.5	1011.76	31.21	67.97	141.19			69.37	150.3	149.59	294.59
			15	25.53	53.46	114.88	241.91	497.46	937.71	30.39						138.59	132.82	278.55
			16	24.22	51.34	111.83	232.26	480.62	910.07		63.71				59.23	136.35	128.96	274.77
			17	24.42	50.35	107.55	227.12	465.67	896.6							129.47		274.7
			18		50.88	107.36	224.6	467.73	888.76
			19		53.3	111.86	227.37	464.02	900.51
			20			107.41	221.55	466.07	879.54
			21	24.31	51.57	106.81	223.85	470.3	887.7
			22			105.89	223.76	473.42	891.05
			23				223.17	472.65
			24	24.22		110.06	237.12
			25		52.39	106.33	223.92	480.72
			26			106.7	224.06
110	1.92	80kg		50m F	100m F	200m F	400m F	800m F	1500m F	100m Back	200m Back	100m Breast	200m Breast	50m B	100m B	200m B	200m Medley	400m Medley
			14		68.5	128.56	265.16		1052.48	71.97	141.5				72.17	152.07	147.58	305.93
			15		56.72	121.87	251.13	518.3	993.88	63.52	136.17		159.57	29.71	66.13	146.85	136.56	291.93
			16		58.33	117.44	244.56	505.65	969.61	63.88	132.74		156.41			136.33	133.35	279.52
			17			113.93	233.51	487.8	925.35		132.14						133.16	275.96
			18	26.2	55.09	112.45	232.63	478.32	913.44	63.6	136.61	74.21			61.97	128.32	132.57	274.48
			19		55.89	111.09	230.68	471.55	899.02
			20		52.63	111.32	224.58	467.11	880.84									271.03
			21			108.55	225.52	461.92	881.38
			22		54.46	110.5	226.78	468.71	889.47	60.84								262.97
			23	25.15	53.22	110	225.17	461.86	884.46	62.27	130.01
			24		54.31	110.13	227.07	469.26	879.63	60.93	125.05
			25		53.21	110.52	225.02	463.61	882.48
			26	25.54	52.96	108.98	223.46	465.39	884.03		126.41
			27			111.23	224.59	469.04	891.08
			28			110.42	225.83	470.76	889.61
111	1.92	75kg		100m F	200m F	400m F	800m F	1500m F	100m Back	200m Back
			17	51.52	110.72	236.8			56.92	122.07
			18	51.28	109.51	231.88	479.97	946.06	56.03	120.16
			19		109.58	229.97	481.3	924.34
			20		106.41	224.86		889.26		117.54
			21		105.44	221.6	461.43	880.28	55.46	116.97
112	1.84	79kg		100m F	200m F	400m F	800m F	1500m F	100m Back	200m Back	50m B	100m B	200m Medley	400m Medley
			15	54.66	116.62	241.38	512.17	977.1	59.99	134.23			137.9
			16	52.45	113.34	236.38	496.95	933.49	57.81	126.65			133.88	277.99
			17	51.82	110.98	231.53	480.22	916.86	57.69	125.01	26.55		131.36
			18		110.22	229.27	476.16	902.45
			19		110.1	228.51	468.43	898.78			24.96	28.8
			20	52.02	108.99	228.02	462.74	892.53		125.66
			21		108.76	226.46	469.91	893.93
			22		106.78	223.49	463.06	880.86		122.52
			23		106.38	223.36	460.77	888.21	56.28	122.98
			24			227.07
			25		107.02	223.23	463.83	897.03
			26		106.69	223.73	466.04
			27			224.65	466.1
			28		107.5	224.35	466.08
113	1.88	80kg		100m F	200m F	400m F	800m F	1500m F	200m B	200m Medley	400m Medley
			16					959.82
			17			237.33	502.99	942.79
			18		110.26	233.59	484.85	903.88
			19		110.48	228.49	474.18	912.13
			20			226.69	475.66	892.48
			21		109.07	224.44	466.64	891.62
			22	51.54	110.57	225.73	473.12	891.93			258.65
			23		110.01	225.47	470.49	887.29			260.88
			24			223.97	467.79	881.13	123.48		257.93
			25		112.38	227.79	466.05	907.88
			26		115.61	242.6	485.88	931.24		129.05
114	1.94	90kg		200m F	400m F	800m F	1500m F
			17			477.93	898.05
			18			467.85	890.58
			19	109.26	225.16	476.6	883.48
			20	111.43	229.43	470.51	895.92
			21	109.31	223.8	466	881.66
			22	113.37	230.26	470.8	898.92
			23	111.43	233.28	473.85	896.4
			25			479.27	903
			26		236.25	481.51	907.1
			27		234.37	473.57	893.59
115	1.91	74kg		50m F	100m F	200m F	400m F	800m F	1500m F	50m Back	200m Back	50m Breast	50m B	100m B	200m Medley	400m Medley
			12				322.79	643.1
			13		64.66		292.98			35.19		44.83	33.28		162.39
			14		64.77	136.73	278.73	578.22	1092.43					57.44
			15			128.09	263.56	537.09	1030.77
			16		58.08	117.05	245.34	504.64	956.74		142.59					297.75
			17		55.99	115.4	241.59	494.71	944.46
			18		55.04	115.02	238.76	491.95	947.3		137.35
			19		53.57	114.34	239.37	500.13	944.12
			20		55.06	116.65	233.75	483.36	935.43
			21	24.92	53.34	110.06	229.76	477.67	910.36				26.72	58.29		280.48
			22			112.16	228.81	470.09	901.85
			23	24.97	53.1	111.74	227.06	462.08	884.72
			24		53.59	113.33	231.3	472.64	900.08					61.38
			25			110.74	233.06	475.13	919.5
			26				231.36	483.48	940.05
116	1.73	68kg		200m F	400m F	800m F	1500m F	50m Back	200m Back	200m Medley	400m Medley
			16	125.34	265.21	538.41		32.4	140.19	140.93
			17		248.37	502.77	956.47		132.32		277.13
			18		243.62	490.59	933.29		132.04		270.19
			19		245.57	488.4	931.84
			20		239.38	479.14	896.34
			21		237.98	479.19	897.05
			22		231.29	469.98	885.03
			23		233.97	485.47	908.98
			24		230.78	465.19	886.93
			25		230.63	469.76	889.94
			26		234.56	481.4	912.49
			27		231.95	483.07	905.29
117	1.83	88kg		50m F	100m F	200m F	400m F	800m F	1500m F	200m Medley
			17	26.24	56.06	117.53	230.68	472.03	904.83
			18		55.36	111.4	231.13	468.09	908.25	139.98
			19			110.62	226.08	473.29	885.29
			20		54.52		226.72	465.63	887.58
			21			109.91	228.01	483.49	911.11
			22			111.27	225.04	473.92	892.98
			23			107.08	222.78	470.03	888.16
118	1.9	98kg		50m F	100m F	200m F	400m F	800m F	1500m F	50m Back	100m Back	200m Back	50m Breast	100m Breast	200m Breast	50m B	100m B	200m B	200m Medley	400m Medley
			12	38.48	88.88	188.08	398.32			49.51	109.87		51.82
			13	33.35			323.45	643.16		39.49			45.17		194.24	37.71
			14	28.88	62.68	132.92				35.27	75.11			80.23						324.32
			15			121.28	255.81	518.14	980.95						157
			16	25.97	55.18	115.81	243.33	498.74	947.71		62.45									280.51
			17	25.31	54	112.33	237.29	488.06	931.36		62.7	134.77			157.01		60.94		130.62	269.55
			18	24.59	53.23	110.96	229.6	477.07	909.48			130.9			153.58	27.22	60.91	126.26	126.88	263.18
			19	24.14	52.5	109.09	227.71	465.66	902.37	29.35	60.93	130	31.19	67.8	141.35	26.35	57.53	124.72	124.57	261.67
			20	24.15	51.9	110.09	226.37	468.26	893.77		60.14				145.26			125.45		260.34
			21	24.38	52.39	109.31	223.96	464.21	894.58	28.71				67.85					127.51	265.93
			22		52.06	110.43	227.07	466.75	896.47											262.6
			23			110.48	226.96	461.28	885.35											269.42
			25			110.67	226.87	467.99	905.19
			26		53.29	112.07	230.18	470.98	907.98
119	1.82	78kg		50m F	100m F	200m F	400m F	800m F	1500m F	200m Back	50m Breast	100m Breast	200m Breast	50m B	100m B	200m B	200m Medley	400m Medley
			15				240.56	493.92	933.07
			16		53.87	113.3	239.56	492.27	932.75
			17			111.96	235.18	483.79	925.51							119.61	130.2	257.79
			18		51.67	110.32	231.02	480.54	915.34	133.32		78.38	140.81	26.48		118.68	123.53	256.82
			19	25.8		109.43	231.31	478.75	908.2	125.95	32.86	69.96	146.16			121.82	122.15	254.17
			20		51.62	107.39	228.71	471.94	909.67				146.4			120.02	123.18	250.66
			21			107.89	225.68	488.99	931.17				142.28			115.81	118.11	250.4
			22	25.68			228.14	471.93	915.18				139.11			129.3	121.67	253.22
			23			111.86	227.26	464.94	885.66							118.69	122.46	268.79
			24			109.5	226.77	469.46	898.15							129.61
			25			108.93	230.76	474.89	905.9									272.08
			26		51.55	111.54	230.35	477.49	914.11	136.24					54.99	118.4	124.49	262.15
			27		52.61	112.65	229.43	486.33	920.15						59.77	121.98	131.04	265.06
			28		51.32	109.02	233.36	494.52	935.07							122.76	128.33	267.61
			29		55.58
			30			122.63
120	1.88	77kg		50m F	100m F	200m F	400m F	800m F	1500m F
			16				235.41	484.1	937.09
			17			113.84	236.65
			18	25.32	53.01	108.1	228.94	482.91	900.27
			19			107.59	227.07
			20	24.72	50.54	107.53	226.27	480.16	899.02
			21			106.13	222.44	468.22	885.84
			22		49.38	105.83	221.35	452.12	887.51
			23			112.46	226.91	473.59	898.9
			24		52.99	110.12	230.48
121	1.98	84kg		50m F	100m F	200m F	50m Back	100m Back	200m Back
			18	22.57	49.74	113.26		54.97	123.6
			20	22.98	49.31			52.48
			21	22	48.25		23.71	51.98
122	1.96	86kg		50m F	100m F	200m F	50m Back	100m Back	200m Back	50m Breast	50m B	200m Medley	400m Medley
			14	24.3	53.8	118	27.73	59.08	129.77			130.07	291.1
			15	23.54	52.04	116.69	26.81	57.13	125.2			126.28
			16	22.91	50.28	111.73	24.94	53.65	118.09			122.9
			17	22.56	49.54	110.47	25.08	53.35	115.14			120.27
			18	22.61	48.04	108.99	24	52.53	115.83	29.22	24.19	120.69
			19	22.31	48.52	109.48	24.35	53.03	116.07
			21	21.82	47.11		23.8	52
			22	21.69	47.97		23.93	52.58
123	1.96	95kg		50m F	100m F	200m F	400m F	800m F	1500m F	50m Back	100m Back	200m Back	100m Breast	200m Breast	50m B	100m B	200m B	200m Medley	400m Medley
			17	24.12	51.92	113.79	243.33	509.17	974.77		58.54	126.98		151.62			132.65	123.97	271.6
			18	23.09		113.05	251.36	513.95			57.04	121.59				58.18	127.64	122.67	264.86
			19	23.16	50.06						54.9	119.04	68.91	152.71		55.2	123.27	124.73	274.71
			20	22.55	49.15					24.41	53.27				24.6	55.11
			21	22.36	48.74	113.89				24.31	53.26					54.36		126.47
			22		50.37					24.48	53.31
			23		49.81						53.99
			24	21.91	49.18						52.86
			25	22.01	48.38					23.92	52.73
124	1.96	73kg		50m F	100m F	200m F	50m Back	100m Back	200m Back	100m B	200m Medley
			15	25.25	55.44	124.15		61.91	136.88	59.42
			18	23.05	50.55	111.65		55.79	122.03	53.24	123.06
			19	22.74	49.93	115	26.38	54.51	118.65	52.69
			20	23.08	49.17			52.72	115.79	52.15	118.83
			22					52.76	117.64	51.91
			23		48.28		24	53.01	115.35	50.4	115.24
125	1.83	85kg		50m F	100m F	50m Back	100m Back	200m Back	50m Breast	100m Breast	50m B	100m B	200m Medley
			16		58.15								128.47
			17			27.03		127.82
			18			25.6	55.71
			19				55.71
			20	23.87		25.02	55.07	123.17				57.49
			21			24.84	54.42	127.98	29.73				125.24
			22			24.86	53.46	142.43	29.65	63.98	25.27	55.41	119.19
			23	22.91		24.47	53.39	136.97	29.26		25.12	54.25	117.79
			24	22.83	48.76	24.04	52.73		28.62	64.43	24.82	55.36	121.34
			25	23.36	48.8	24.52	52.85					56.15	122.79
			26	23.53	49.78	24.5	53.25		29.27	54.38			124.94
			27	23.54		25.18	53.16					53.91
			28	23.21		25.04	54.11	122.77
			29	23.46	51.2	24.98	53.49
			30		50.94	24.75	53.19
			31		50.77	25.64	54.2
126	2	85kg		50m F	100m F	200m F	400m F	800m F	50m Back	100m Back	200m Back	50m B	100m B	200m B	200m Medley	400m Medley
			18						27.66	58.12
			19	25.28	54.92				26.87	58.02	128.6	26.64
			20		55.78	131.13	291.83	588.12	26.71	56.78	127.3	25.92	61.24		143.2
			21		54.15	117.84	261.02	542.09	26.28	56.76	124.98	25.34	56.83			301.74
			22			125.26	266.54	538.74	25.46	55.39	120.85		56.33	132.63
			23						26.25	56.27	126.41	26.65	59.52
			24		53.52	115.62			24.46	53.57	126.27	24.89	55.43
			25		57.13				24.07	52.11	120.57	24.96
			26		52.62				24.36	52.44	119.74
			27	23.8	51.54				24.81	52.75	123.5
			28	24.89	51.98	122.21			24.39	53.23	124.28	25.26	55.8	143.93
			29						24.37	53.59		25.21	53.64
			30		52.25				24.23	53.48	123.26	24.41	55.16
			31						24.67	52.7			54.76
			32						24.3	56.97		24.59
			33							83.86
127	1.84	75kg		50m F	100m F	200m F	400m F	800m F	50m Back	100m Back	200m Back	50m B	100m B	200m B	200m Medley	400m Medley
			14			128.07	273.73	564.77	29.98	65.15	141.11		62.74	145.19	142.13	309.09
			15	24.7	53.78	118.58			28.16	58.23	128.78	27.59	60.94		140.05
			16	23.28	25.77	114.58			26.39	55.98	125.54	25.59	56.12
			17	23.26	50.66	115.98			25.63	55.1	123.11
			18	23.81	49.87	118.32			25.48	54.3	125.62
			19		51.85				24.97	53.34	117.91
			21		50.06				24.12	53.32
			22						24.53	53.4	121.8
			23						24.91
			24	22.99	49.73				24.42	52.88	119.18	24.13
			25	22.72					24.49	53		24.44
128	1.9	84kg		50m F	100m F	200m F	50m Back	100m Back	200m Back	50m B	100m B	200m B	200m Medley
			17					58.71	129.56			130.09
			18	24.01	50.88	114.13	26.01	55.85	126.45	25.25	55.01		127.57
			19		52.01		25.4	54.22	128.01				127.96
			20				25.45	54.49	121.81
			21	23.17	51.38		24.97	53.68	126.49
			22	23.4	50.41		24.23	53.83	126.03
			24		50		24.8	54.41
			25	23.12	50.21		24.7	53.73		24.32
129	1.91	91kg		50m F	100m F	200m F	50m Back	100m Back	200m Back	50m B	100m B	200m B	200m Medley	400m Medley
			13		56.68	124.24					61.11
			14			118.22		58.59	124.04		58.36	133.01	131.46
			15	23.98	52.95	115.05		57.27	120.81				128.02
			16	23.67	51.7	113.31		55.43	119.33		55.88		133.18	276.45
			17	24.32	51.7	116.26		53.76	117.39	25.5	54.64		131.82
			18	23.16	49.96	111.87	25.04	53.38	115.87		54		123.88
			19	23.05		112.87	25.43	53.2	115.73		55.14
			20	23.45	49.88	109.96	25.61	53.05	115		53.81
			21		49.86	109.7		51.85	113.62
			22		48.88	111.78	24.64	52.59	114.21
			23		48.98		24.24	51.94	113.57
			24		50.17	110.95	24.53	52.44	114.12		52.13
			25		49.9			52.79	115.22		53.26
			26					52.19	114.15		52.08
			27				24.57	51.97	114.52		52.76
130	1.81	80kg		50m F	100m F	200m F	50m Back	100m Back	200m Back	50m B	100m B
			17				26.41	56.73
			18	23.16	53.35	117.75	25.68	56.33	122.15
			19	23.56	52.38		25.39	56.41	137.71
			20	23.34			25.43
			21	23.7			25.33	54.73	122.56
			22	22.8			24.24	52.26
			23				24.86	53.63
			24				24.81	53.91
			26	23.12	50.9		24.88	53.89
			27	22.71	50.01		24.28	54.02
			28	22.8	50.46		24.74	53.2			55.51
			29	22.68	50.22			53.97
			30	22.75	53.97		24.44	55.02		24.11
131	1.8	85kg		50m F	100m F	200m F	50m Back	100m Back	200m Back	50m Breast	100m Breast	50m B	200m Medley
			15	24.74	55.4			60.14	131.3
			17	22.86	50.63	117.63		56.18
			18	22.13	49.06			55.46					132.84
			19	22.37	49.07		25.62	55.16		29.01
			20	22.06	48.55		24.86	53.93		28.52		23.98
			21	21.47	47.62		24.8	53.7		27.34	65.69
			22	21.55	48.25		24.52	54.68		27.78
			23	21.56	47.98		24.73	53.85		27.37	63.78	23.43
			24	21.69	48.09
			25	21.44	48.28					28.85
			26	21.44	47.75		24.29	55.07				23.38
			27	21.27	47.88		24.4					24.35
			28	21.7	48.32
			29	21.41	48
			30	21.96
132	1.98	93kg		50m F	100m F	50m Back	100m Back	200m Back	50m B	100m B
			16	24.12	51.74		56.48	127.87		56.89
			17	23.61	51.52		56.36	125.65
			18	23.52	50.79		56.27
			19	24.39	50.25	24.89	53.84	133.78	25.9	56.5
			20	23.1	49.27	24.97	53.9		24.3	55.87
			21	23.55	50.71	25.32	54.67		24.87
			22	22.79	49.82	24.94	53.85		24.35	55.02
			23	22.79	49.7	24.72	53.94
			24	23.04	48.68	24.32	53.96		23.85
			25		49.09	25.1	53.73		23.67
			26		49.53	24.9	54.71			52.94
			27		49.64		53.85			52.52
			28	23.08		25.19				54.29
133	1.93	88kg		50m F	100m F	200m F	50m Back	100m Back	200m Back	50m B
			19	23.53				56.82	123.65
			21				25.34	54.93
			22	22.85	49.9	117.81		54.24	123.82
			23	24.12	50.27		25.19	54.46		26.69
			24	22.75	50.58		25.81	54.2
			25		50.1		25.23	54.01	123.88
			26					53.84
			27				24.84	53.54
			28				24.33	52.59	122.13
			29				24.81	54.28
			30				24.97	54.45
			31				24.89	55.74
			32					54.53
			33				24.97
134	2.04	100kg		50m F	100m F	50m Back	100m Back	200m Back	50m Breast	100m Breast	50m B	100m B	200m Medley
			18			26.17	58.1
			19	23.21		25.89	55.89
			20			25.07	55.8
			21	22.98	50.93	25.28	55.44
			22	23.1	50.29	26.47	55.48	128.53				60.33	139.09
			23	22.92	50.17	25.16	55.24
			24	22.18	49.84	24.98	54.54
			25	22.3	50.22	25.01	53.75			66.33	26.55
			26	23.41		24.34	58.34
			28	22.97	54.18	24.66	55.14
			30	23.12	52.02	24.71	57.66		28.64		25.07
			31	23.22		25.3
			32	23.29		25.34	55.77
135	1.98	88kg		50m F	100m F	200m F	400m F	50m Back	100m Back	200m Back	50m Breast	100m Breast	50m B	100m B	200m Medley	400m Medley
			11	33.54	77.22			39.71
			13	28.19	64.32	146.23		32.52	66.93	144.67		84.91			158.07
			14	27.35	59.31	134.47		31.57	65.94	143.25			30.68		150.84
			15					28.02	60.53	132.02			27.71			306.09
			16					26.72	57.41	126.22
			17	24.4		121.3		25.76	54.87	120.91
			18	26.56	54.66			25.33	54.03	119.77
			19	23.16	50.59			25.5	54.96	120.58
			20	22.85	49.95	111.33		25.28	53.36	117.41		64.32	24.45	55.11	121.9
			21	22.41	49.19	114.78	249.81	24.88	53.38	118.23	31.03		24.21	55.64	125.24
			22	22.68	49.75			24.96	53.69	117.09			24.17		122.72
			23		50.51			24.75	53.56	118.44
			24					25.01	53.23	118.08
			25	22.37	48.39	112.57		24.49	52.77	117.64				53.61
			26	22.68	49.45			24.36	52.09	116.72				53.52
136	1.96	93kg		50m F	100m F	200m F	50m Back	100m Back	200m Back	50m Breast	100m Breast	200m Breast	50m B	100m B	200m B	200m Medley	400m Medley
			10	30.54	68.39		36	78.73						81.14		176.78
			14	23.38	52			58.18	127.56		65.59		25.39	54.98		125.13
			15	22.82	51.24	116.71	26.27	55.73	123.69	29.25	63.49		24.36	53.46	123.54	123.53	280.45
			16	22.34	50.21		25.13	54.74		28.02	60.48	136.76	23.66	52.57		119.86	279.63
			17	22.22	50.09		25.53	55.27	125.44	27.82	59.82	133.9		53.18		119.44
			18	21.75	49.97	117.34	24.63	57.05	125.77	27.39	60.33	139.41	23.22	53.32		119.12	266.24
			19	21.46	49.87		24.49	53.55		26.84	59.38	136.6	22.93	51.53		120.61
			20	21.62			24.39	53.4		26.88	59.52		22.8	51.18		117.49
			21	21.89			24.92				59.14		23.18	51.33		116.83
			22	21.48				53.59			58.14	131.32		50.8		115.26
			23	21.41	50.05		24.64	53.97		26.52	58.51	134.98	22.79	50.88		119.11
137	1.97	80kg		50m F	100m F	200m F	400m F	800m F	1500m F	50m Back	100m Back	200m Back	50m Breast	100m Breast	200m Breast	50m B	100m B	200m B	200m Medley	400m Medley
			10		66.75											33.92
			11	29.25	62.9						72.07						71.01
			12		60.42	131.88											69.93
			13				265.78				65.59								139.17
			14	24.14	53.84	125.47				27.5	57.84	126.83				25.76	57.72		131.62	275.84
			15	23.25	50.42	116.55	264.59	538.76	1028.04	26.35	55.72	126.77	30.61	66.8	151.63	25.04	55.1		126.01	274.18
			16	23.06	50.56	115.37	249.35			25.71	54.72	122.42		64.66	140.88	24.5	55.18	129.99	122.16	276.29
			17	22.33	48.87	112.03	244.55			25.27	53.65	120.26	29.57	64.82		23.46	54.72	126.53	120.43
			18	22.85	49.09	112.61				25.16	53.37	123.97	29.1	63.68		23.37	52.8	123.7	119.89	269.63
			19		48.65		248.22				52.84			62.98		23.22	52.36		122.3
			20	22.41	47.71	108.95				25.14	52.3					23.31	52.57
			21	23.02	48.67	108.95				24.4	51.6	119.81				22.79	51.38
138	1.84	78kg		100m F	200m F	400m F	1500m F	50m Back	100m Back	200m Back	50m B	200m Medley
			16						55.48	120.69
			17				954.43	25.67	54.24	118.27		125.11
			18					25.6	53.43	117.13
			19					24.58	52.34	115.05
			20		107.95	232.59		24.65	52.89	115.2	23.66
			21					24.65	52.31	114.79
			22	49.83				24.42	51.86	114.03	23.87
			23					24.75	52.34	113.99
			24		107.83			24.47	52.27	115.24
			25					24.63	52.37	115.26
			26						52.51	116.92
			27					24.9	53.49
139	1.94	92kg		50m F	100m F	200m F	50m Back	100m Back	200m Back	50m B	100m B	200m Medley
			16	24.09	52.36	123.31	26.82	57.27	130.65	25.63	57.47	140.44
			17	22.85	50.99	116.46	25.94	57.14	128.68	24.44	55.92
			19	22.86	49.99					24.16
			21	23.08	50.1		24.43	53.87
140	?	?		50m F	100m F	200m F	400m F	50m Back	100m Back	200m Back	50m B	100m B	200m Medley
			12	29.83	65.11	142.86	299.39	34.43	72.74	154.12
			13	28.57	62.16		290.02	31.61	66.37	141.86
			14	27.04	59.76	128.62		29.59	62.74	134.59	28.88	66.15	143.32
			15	24.63	55.69	123.48		27.01	58.95	127.65	26.96	59.55	137.22
			16					25.73	55.38	120.39	24.48	55.02
			17	23.62	50.09	113.81		25.05	53.91	118.41	24.43	52.69
			18	23.05	49.41	108.93		24.44	52.58	116.62	23.59	53.5
141	1.97	80kg		50m F	100m F	200m F	400m F	800m F	1500m F	50m Back	100m Back	200m Back	50m Breast	100m Breast	200m Breast	50m B	100m B	200m B	200m Medley	400m Medley
			10		66.75											33.92
			11	29.25	62.9						72.07						71.01
			12		60.42	131.88											69.93
			13				265.78				65.59								139.17
			14	24.14	53.84	125.47				27.5	57.84	126.83				25.76	57.72		131.62	275.84
			15	23.25	50.42	116.55	264.59	538.76	1028.04	26.35	55.72	126.77	30.61	66.8	151.63	25.04	55.1		126.01	274.18
			16	23.06	50.56	115.37	249.35			25.71	54.72	122.42		64.66	140.88	24.5	55.18	129.99	122.16	276.29
			17	22.33	48.87	112.03	244.55			25.27	53.65	120.26	29.57	64.82		23.46	54.72	126.53	120.43
			18	22.85	49.09	112.61				25.16	53.37	123.97	29.1	63.68		23.37	52.8	123.7	119.89	269.63
			19		48.65		248.22				52.84			62.98		23.22	52.36		122.3
			20	22.41	47.71	108.95				25.14	52.3					23.31	52.57
			21	23.02	48.67	108.95				24.4	51.6	119.81				22.79	51.38
142	1.91	91kg		50m F	100m F	200m F	50m Back	100m Back	200m Back	50m B	100m B	200m B	200m Medley	400m Medley
			13		56.68	124.24					61.11
			14			118.22		58.59	124.04		58.36	133.01	131.46
			15	23.98	52.95	115.05		57.27	120.81				128.02
			16	23.67	51.7	113.31		55.43	119.33		55.88		133.18	276.45
			17	24.32	51.7	116.26		53.76	117.39	25.5	54.64		131.82
			18	23.16	49.96	111.87	25.04	53.38	115.87		54		123.88
			19	23.05		112.87	25.43	53.2	115.73		55.14
			20	23.45	49.88	109.96	25.61	53.05	115		53.81
			21		49.86	109.7		51.85	113.62
			22		48.88	111.78	24.64	52.59	114.21
			23		48.98		24.24	51.94	113.57
			24		50.17	110.95	24.53	52.44	114.12		52.13
			25		49.9			52.79	115.22		53.26
			26					52.19	114.15		52.08
			27				24.57	51.97	114.52		52.76
143	1.84	78kg		100m F	200m F	400m F	1500m F	50m Back	100m Back	200m Back	50m B	200m Medley
			16						55.48	120.69
			17				954.43	25.67	54.24	118.27		125.11
			18					25.6	53.43	117.13
			19					24.58	52.34	115.05
			20		107.95	232.59		24.65	52.89	115.2	23.66
			21					24.65	52.31	114.79
			22	49.83				24.42	51.86	114.03	23.87
			23					24.75	52.34	113.99
			24		107.83			24.47	52.27	115.24
			25					24.63	52.37	115.26
			26						52.51	116.92
			27					24.9	53.49
144	1.9	91kg		50m F	100m F	200m F	50m Back	100m Back	200m Back	100m B	200m B	200m Medley
			16					56.76	119.75
			17						117.35
			18					55.36	117.13
			19					54.01	116.21			126.78
			20			112.56	25.47	53.61	115.82
			21			112.44	25.94	53.45	114.74	57.56	124.69	126.55
			22			115.34	25.3	53.17	114.66			130.96
			23			110.69		53.32	114.44
			24	23.43		110.14	25.96	52.98	114.77		119.66	123.97
			25	23.88	51.32	110.2		52.54	114.32	53.28	118.46	123.37
			26			109.84	25.3	51.94	111.92	51.3		121.8
			27			115.97	26.04	53.31	116.22	52.8
145	1.98	84kg		50m F	100m F	200m F	50m Back	100m Back	200m Back
			18	22.57	49.74	113.26		54.97	123.6
			20	22.98	49.31			52.48
			21	22	48.25		23.71	51.98
146	1.85	78kg		50m F	100m F	200m F	1500m F	50m Back	100m Back	200m Back	100m Breast	200m Breast	200m Medley	400m Medley
			15						62.78	136.34
			16			118.73			58.66	126.29
			17		54.14			26.3	56.92	123.2	71.82	57.52	131.3	286.06
			18		50.33		1015.23		54.24	117.08
			19	22.85	50.92			26.12	53.14	114.6
			20		50.52			25.07	52.74	113.97
			21		48.48			24.52	52.89	113.61
			22		48.62				52.66	113.36
			23	22.13	48.31			24.49	52.44	113.4
			24	22.38	49.62	111.07
			25	22.03	48.25				51.98	113.23
			26		49.5			25.11	53.2	116.98
147	1.96	86kg		50m F	100m F	200m F	50m Back	100m Back	200m Back	50m Breast	50m B	200m Medley	400m Medley
			14	24.3	53.8	118	27.73	59.08	129.77			130.07	291.1
			15	23.54	52.04	116.69	26.81	57.13	125.2			126.28
			16	22.91	50.28	111.73	24.94	53.65	118.09			122.9
			17	22.56	49.54	110.47	25.08	53.35	115.14			120.27
			18	22.61	48.04	108.99	24	52.53	115.83	29.22	24.19	120.69
			19	22.31	48.52	109.48	24.35	53.03	116.07
			21	21.82	47.11		23.8	52
			22	21.69	47.97		23.93	52.58
148	2.03	109		50m F	100m F	200m F	50m Back	100m Back	200m Back	100m Breast	50m B	100m B
			17	23.57	51.73			57.79
			18	23.32	50.53	119.38		55.74	122.77
			19	22.82	50.18		26.59	55.13
			20		50		25.61	54.59
			21	23.08	50.01			55.34				53.68
			22	23.42	49.61			55.31				52.1
			23	22.01	48.53	108.41		52.99	120.16			53.57
			24	22.11	48.27		25.13	52.82	117.04		23.98	53.97
			25	22.53	49.45	114.08	24.72	53.05	117.73			55.24
			26	22.32	49.22		25.29	53.14	117.26	64.77		55.07
			27	22.09	48.55			52.08	117.59		23.29
			28	22.33	48.91		24.54	52.93	118.84		23.5	54.11
			29	22.22	48.95		24.9	52.75	123.16		24.59
			30	22.3	49.7		24.59	52.54	117.24
			31	23.53	49.55			52.64	119.31
			32	22.55	49.18		24.56	52.26
			33	23.26	49.51		24.53	52.55	121.89
			34				24.78	52.82	119.47
			35					53.54	119.8
			36	22.98	51.13			53.18	123.45
149	1.98	88kg		50m F	100m F	200m F	400m F	50m Back	100m Back	200m Back	50m Breast	100m Breast	50m B	100m B	200m Medley	400m Medley
			11	33.54	77.22			39.71
			13	28.19	64.32	146.23		32.52	66.93	144.67		84.91			158.07
			14	27.35	59.31	134.47		31.57	65.94	143.25			30.68		150.84
			15					28.02	60.53	132.02			27.71			306.09
			16					26.72	57.41	126.22
			17	24.4		121.3		25.76	54.87	120.91
			18	26.56	54.66			25.33	54.03	119.77
			19	23.16	50.59			25.5	54.96	120.58
			20	22.85	49.95	111.33		25.28	53.36	117.41		64.32	24.45	55.11	121.9
			21	22.41	49.19	114.78	249.81	24.88	53.38	118.23	31.03		24.21	55.64	125.24
			22	22.68	49.75			24.96	53.69	117.09			24.17		122.72
			23		50.51			24.75	53.56	118.44
			24					25.01	53.23	118.08
			25	22.37	48.39	112.57		24.49	52.77	117.64				53.61
			26	22.68	49.45			24.36	52.09	116.72				53.52
150	1.87	72kg		50m F	100m F	200m F	400m F	800m F	1500m F	50m Back	100m Back	200m Back	50m Breast	100m Breast	200m Breast	50m B	100m B	200m Medley	400m Medley
			13		60.05	126.3	261.57	545.3	1027.67		65.25	137.61						142.39
			14			117.71	250.22	517.99	978.28			134.59		74.55	149.82			131.53	277.57
			15			117.2	247.08	515	974.06	28.71		130.19			147.37			130.05	274
			16			113.37	240.94	514.63	968.47		59.01	123.27						127.01	265.45
			17		52.7	111.87	236.37				57.13	120.33						121.53	256.07
			18				238.26				55.11	119.09						119.42	257.52
			19		52.3	115.6	241.39			26.19	55.77	116.82						121.73	258.38
			20								54.73	116.79						124.14	264.42
			21				240.39			24.8	53.28	115.26						119.29
			22	24.79						24.62	52.11	113.17				25.69
			23	23.6						24.73	52.43	113.9						119.31	257.38
			24		50.96	111.04				25.08	53.19	116.66						118.89	260.45
			25	23.56	50.34					24.68	52.88	115.4						116.21	255.68
			26		51.47					25.06	52.77	115.97						116.83	254.62
			27		50.28					25.03	52.75		29.77			24.26	52.78	116.32
			28							24.67	52.76	114.38				24.51	53.51	116.29
			29							25.47	53.73	116.79						121.06
151	2	85kg		50m F	100m F	200m F	400m F	800m F	50m Back	100m Back	200m Back	50m B	100m B	200m B	200m Medley	400m Medley
			18						27.66	58.12
			19	25.28	54.92				26.87	58.02	128.6	26.64
			20		55.78	131.13	291.83	588.12	26.71	56.78	127.3	25.92	61.24		143.2
			21		54.15	117.84	261.02	542.09	26.28	56.76	124.98	25.34	56.83			301.74
			22			125.26	266.54	538.74	25.46	55.39	120.85		56.33	132.63
			23						26.25	56.27	126.41	26.65	59.52
			24		53.52	115.62			24.46	53.57	126.27	24.89	55.43
			25		57.13				24.07	52.11	120.57	24.96
			26		52.62				24.36	52.44	119.74
			27	23.8	51.54				24.81	52.75	123.5
			28	24.89	51.98	122.21			24.39	53.23	124.28	25.26	55.8	143.93
			29						24.37	53.59		25.21	53.64
			30		52.25				24.23	53.48	123.26	24.41	55.16
			31						24.67	52.7			54.76
[truncated: 7,145 more rows]
